# Supplementary material for: Identification of factors associated with stillbirth in the Indian state of Bihar using verbal autopsy: A population-based study
Source: PLoS Med. 2017 Aug 1;14(8):e1002363. doi: 10.1371/journal.pmed.1002363 (PMC5538635; doi:10.1371/journal.pmed.1002363)
Supplement: S1 Data — (XLS) [file pmed.1002363.s003.xls]

## Sheet: S3_Dandona Stillbirths dataset
ID	Rural or Urban	Antepartum & Intrapartum	Sex of the foetus	Singleton or multiple birth	Mother age group	Was this first child	Age group of older child with first child	Mother received at least one ANC	Deceased delivery place	Type of delivery	Child delivered by	Fetal movement in hour	Labour happened-Naturally/Started by doctor	liquor foul smelling	Entangled cord (Cord around child's neck)	Breach position (Child delivered not head first)	Size of foetus	Skin & tissue pulpy	Intake of iron tablets during pregnancy	Mother having pregnancy complications	Mother having high BP	Mother having anemia	Mother having fever	Mother having diabetes	Mother having convulsion	Mother having malaria	Mother smoke during pregnancy	Congenital anamolies	Maternal conditions	Excessive bleeding during delivery	Obstetric complications
gensid	rural_urban	ante_intra	sex	singleton_multiple	mother_age	birth_order	first_child_other_age	ANC_rec	delivery_place	delivery_type	child_delivered_by	fetal_movement	labour_happen	foul_smelling	entangled_cord	breach_position	size_deceased	skin_tiss	iron_folic_tablets	mother_complication	mother_bp	mother_anemia	mother_fever	mother_diabetes	mother_convulsion	mother_malaria	mother_smoke	congenital_anamolies	maternal_conditions	excessive_bleed	obstetric_comp
1	Urban	Antepartum	Male	Singleton	18-29 Years	No	Older child of >24 months	Yes	Health facility delivery	Vaginal	Doctor/Nurse	>=8 hour	Natural	No	No	Yes	About Average	No	Yes	Yes	No	No	No	No	No	No	No				Yes
2	Rural		Male	Singleton	30-35 Years				Health facility delivery	Vaginal	Doctor/Nurse	>=8 hour	Natural	Yes	No	No	Very Small/Smaller than usual	Don't know		Yes	No	Yes	Yes	No	No				Yes
3	Rural	Intrapartum	Female	Singleton	18-29 Years	No	Older child of >24 months	No	Health facility delivery	Vaginal	Doctor/Nurse	Less than 8 hour	Started by doctor/nurse	No	No	No	About Average	No	Yes	No	No	No	No	No	No	No	No
4	Rural	Antepartum	Female	Singleton	18-29 Years				Health facility delivery		Doctor/Nurse	>=8 hour	Started by doctor/nurse		No	No	About Average	No		No	No	No	No	No	No
5	Rural	Intrapartum	Female	Multiple	18-29 Years	No	Older child of >24 months	No	Health facility delivery	Vaginal	Doctor/Nurse	Less than 8 hour	Natural	No	No	No	About Average	No	No	No	No	No	No	No	No	No	No
6	Urban	Antepartum	Male	Singleton	18-29 Years	Yes	First Child	No	Health facility delivery	C-section	Doctor/Nurse	>=8 hour	Started by doctor/nurse	No	No	No	About Average	No	No	No	No	No	No	No	No	No	No
7	Urban		Male	Multiple	18-29 Years				Health facility delivery	C-section	Doctor/Nurse	Unknown		No	No	Yes	About Average	Yes		Yes	No	Yes	No	No	No				Yes	Yes	Yes
8	Rural	Antepartum	Male	Multiple		No			Health facility delivery	Vaginal		>=8 hour	Natural	No	No	No	Very Small/Smaller than usual	Yes		No	No	No	No	No	No
9	Rural		Male	Singleton	18-29 Years	No	Older child of >24 months	Yes	Health facility delivery	C-section	Doctor/Nurse	Less than 8 hour	Natural	Don't know	No	No	About Average	Yes	Yes	Yes	Yes	No	No	No	No	No	No		Yes
10	Rural	Intrapartum	Male	Singleton	30-35 Years	No	Older child of >24 months	No	Home	C-section	Unskilled health provider	Less than 8 hour	Natural	No	Yes	No	About Average	No	Yes	Yes	No	No	No	No	No	No	No				Yes
11	Rural	Antepartum	Male	Singleton	18-29 Years	Yes	First Child	No	Health facility delivery	Vaginal	Doctor/Nurse	>=8 hour	Natural	No	No	No	About Average	No	No	Yes	Don't know	No	No	Don't know	No	No	No	Yes
12	Rural		Male	Singleton					Health facility delivery	Vaginal	Doctor/Nurse	Unknown	Started by doctor/nurse	No	No	No	About Average	Don't know		No	No	No	No	No	No
13	Rural	Antepartum	Female	Singleton	30-35 Years	No	Older child of >24 months	No	Health facility delivery	Vaginal	Doctor/Nurse	>=8 hour	Natural	No	No	No	Very Small/Smaller than usual	No	Yes	Yes	Don't know	No	No	Don't know	No	No	No			Yes
14	Rural	Intrapartum	Female	Singleton	18-29 Years				Health facility delivery	C-section	Doctor/Nurse	Less than 8 hour	Natural	Don't know	No	No	About Average	No		No	No	No	No	No	No
15	Rural	Antepartum	Male	Multiple	>35 Years	No	Older child of >24 months	Yes	Home	Vaginal	Unskilled health provider	>=8 hour	Natural	Yes	No	No	Very Small/Smaller than usual	Yes	Yes	Yes	No	Yes	No	No	No	Yes	Yes	Yes	Yes
16	Urban	Intrapartum	Male	Singleton					Home	Vaginal	Doctor/Nurse	Less than 8 hour	Started by doctor/nurse	No	No	No	About Average	No		No	No	No	No	No	No
17	Rural		Female	Singleton	>35 Years	No	Older child of 12-24 months	No	Home	Vaginal	Unskilled health provider	Unknown	Natural	No	No	No	Very Small/Smaller than usual	Don't know	Yes	No	No	No	No	No	No	No	No
18	Urban	Intrapartum	Female	Singleton	18-29 Years				Home	Vaginal		Less than 8 hour	Natural	No	No	No	Very Small/Smaller than usual	No		No	No	No	No	No	No
19	Rural	Intrapartum	Male	Singleton	18-29 Years	Yes	First Child	Yes	Home	Vaginal	Doctor/Nurse	Less than 8 hour	Natural	No	No	No	About Average	No	Yes	No	No	No	No	No	No	No	No
20	Urban	Antepartum	Female	Singleton					Home	Vaginal		>=8 hour		No	No	Yes	Very Small/Smaller than usual	Yes		Yes	No	Yes	No	No	No				Yes		Yes
21	Rural		Male	Singleton	18-29 Years	Yes	First Child	No	Health facility delivery	Vaginal	Doctor/Nurse	Unknown	Natural	No	No	No	About Average	Don't know	No	Yes	No	No	Yes	No	No	No	No		Yes
22	Urban		Male	Singleton	30-35 Years				Home	Vaginal		Less than 8 hour	Natural	No	No	No	About Average	Yes		No	No	No	No	No	No
23	Rural	Antepartum	Male	Multiple	>35 Years	No	Older child of >24 months	Yes	Home	Vaginal	Unskilled health provider	>=8 hour	Natural	Yes	No	No	Very Small/Smaller than usual	Yes	Yes	Yes	No	Yes	Yes	No	No	Yes	Yes	Yes	Yes
24	Rural		Male	Singleton	18-29 Years	No	Older child of 12-24 months	Yes	Home	Vaginal	Unskilled health provider	>=8 hour	Natural	No	Yes	No	Very Small/Smaller than usual	Don't know	No	Yes	Don't know	No	Yes	Don't know	No	Yes	No		Yes	Yes	Yes
25	Rural		Male	Singleton	30-35 Years	Yes	First Child	Yes	Health facility delivery	C-section	Doctor/Nurse	Less than 8 hour	Natural	Yes	No	No	About Average	Yes	No	Yes	Yes	No	No	Don't know	No	No	No	Yes	Yes
26	Rural		Male	Singleton	30-35 Years				Health facility delivery	C-section		>=8 hour		No	No	No		Don't know		Yes	No	Yes	No	No	No				Yes
27	Rural	Intrapartum	Male	Singleton	18-29 Years	Yes	First Child	Yes	Health facility delivery	Vaginal	Doctor/Nurse	Less than 8 hour	Natural	No	No	Yes	Larger than usual	No	Yes	Yes	Don't know	No	No	Don't know	No	No	No				Yes
28	Rural	Intrapartum	Female	Singleton	18-29 Years	Yes	First Child	Yes	Health facility delivery	Vaginal	Doctor/Nurse	Less than 8 hour	Natural	No	No	No		No	Don't know	Yes	Don't know	Yes	No	Don't know	No	No	No		Yes	Yes
29	Rural	Antepartum	Female	Singleton	30-35 Years	Yes	First Child	No	Health facility delivery	Vaginal	Doctor/Nurse	>=8 hour	Started by doctor/nurse	No	No	No	About Average	No	No	No	Don't know	No	No	Don't know	No	No	No
30	Rural	Intrapartum	Male	Singleton					Health facility delivery	C-section	Doctor/Nurse	Less than 8 hour	Natural	No	No	Yes	About Average	No		Yes	Yes	No	No	No	No				Yes		Yes
31	Rural	Intrapartum	Female	Singleton	18-29 Years	No	Older child of >24 months	Yes	Health facility delivery	C-section	Doctor/Nurse	Less than 8 hour	Natural	No	No	No	About Average	No	Yes	Yes	No	No	No	No	No	No	No			Yes
32	Urban	Intrapartum	Male	Singleton	18-29 Years	No	Older child of >24 months	Yes	Home	Vaginal	Unskilled health provider	Less than 8 hour	Natural	No	No	No	About Average	No	No	Yes	No	Yes	No	Yes	No	No	No		Yes	Yes
33	Rural	Antepartum	Male	Singleton	30-35 Years	No	Older child of >24 months	Yes	Health facility delivery	Vaginal	Doctor/Nurse	>=8 hour	Started by doctor/nurse	Don't know	No	No	About Average	No	Yes	Yes	Yes	No	No	No	No	No	No		Yes
34	Rural	Antepartum	Male	Multiple	18-29 Years				Health facility delivery	Vaginal	Doctor/Nurse	>=8 hour		No	No	No	Very Small/Smaller than usual	No		No	No	No	No	No	No
35	Rural	Antepartum	Female	Singleton	30-35 Years				Health facility delivery	Vaginal	Doctor/Nurse	>=8 hour		No	No	No	About Average	No		Yes	Yes	No	No	No	No				Yes
36	Rural	Intrapartum	Female	Singleton	30-35 Years	No	Older child of >24 months	No	Health facility delivery	C-section	Doctor/Nurse	Less than 8 hour	Started by doctor/nurse	Don't know	No	No	Very Small/Smaller than usual	No	No	Yes	No	Yes	No	No	No	No	No		Yes
37	Rural	Antepartum	Female	Singleton	18-29 Years	Yes	First Child	No	Health facility delivery	C-section	Doctor/Nurse	>=8 hour	Natural	Don't know	No	No	About Average	Yes	No	Yes	Yes	Yes	No	No	No	No	No		Yes
38	Rural	Intrapartum	Male	Singleton	18-29 Years	No	Older child of >24 months	Yes	Health facility delivery	C-section	Doctor/Nurse	Less than 8 hour	Natural	No	No	No	About Average	No	Yes	No	No	No	No	No	No	No	No
39	Rural	Intrapartum	Male	Singleton	18-29 Years	No	Older child of 12-24 months	Yes	Health facility delivery	C-section	Doctor/Nurse	Less than 8 hour	Started by doctor/nurse	No	No	Yes	Larger than usual	No	Yes	Yes	No	Yes	No	No	No	No	No		Yes		Yes
40	Rural	Intrapartum	Female	Singleton	30-35 Years	No	Older child of 12-24 months	Yes	Health facility delivery	Vaginal	Doctor/Nurse	Less than 8 hour	Natural	No	No	No	About Average	No	Yes	Yes	No	No	No	No	No	Yes	No			Yes
41	Urban	Antepartum	Male	Singleton	30-35 Years	No	Older child of >24 months	Yes	Health facility delivery	Vaginal	Doctor/Nurse	>=8 hour	Started by doctor/nurse	Yes	No	No	About Average	No	No	Yes	No	Yes	No	No	No	No	No		Yes
42	Rural	Antepartum	Male	Singleton	18-29 Years	No	Older child of 12-24 months	Yes	Health facility delivery	C-section	Doctor/Nurse	>=8 hour	Started by doctor/nurse	Yes	No	No	Larger than usual	Yes	Yes	Yes	Don't know	Yes	No	No	No	Yes	No		Yes
43	Urban	Antepartum	Male	Singleton					Health facility delivery	Vaginal	Doctor/Nurse	>=8 hour		Yes	No	No	About Average	No		Yes	Yes	No	No	No	No				Yes
44	Rural	Antepartum	Female	Singleton					Health facility delivery	Vaginal	Doctor/Nurse	>=8 hour		No	No	No	Very Small/Smaller than usual	No		No	No	No	No	No	No
45	Rural		Female	Singleton					Health facility delivery	Vaginal		Less than 8 hour	Natural	No	Yes	Yes	Very Small/Smaller than usual	Don't know		Yes	No	No	No	No	No			Yes			Yes
46	Rural	Intrapartum	Male	Singleton	18-29 Years	Yes	First Child	Yes	Health facility delivery	Vaginal	Doctor/Nurse	Less than 8 hour	Natural	No	No	No	Larger than usual	No	Yes	No	Don't know	No	No	No	No	No	No
47	Rural		Male	Singleton	18-29 Years	No	Older child of >24 months	No	Health facility delivery	C-section	Doctor/Nurse	Less than 8 hour	Natural	No	No	Yes	About Average	Don't know	No	Yes	Don't know	No	Yes	Don't know	No	No	No		Yes	Yes	Yes
48	Rural		Male	Singleton					Health facility delivery		Doctor/Nurse	>=8 hour	Natural		No	No	About Average	Don't know		No	No	No	No	No	No
49	Rural	Antepartum	Male	Singleton	30-35 Years				Health facility delivery	Vaginal	Doctor/Nurse	>=8 hour	Started by doctor/nurse	Don't know	No	Yes	About Average	No		Yes	No	No	No	No	No						Yes
50	Rural	Intrapartum	Female	Singleton	18-29 Years	Yes	First Child	No	Health facility delivery	C-section	Doctor/Nurse	Less than 8 hour	Natural	Don't know	No	No		No	Yes	Yes	No	Yes	No	No	No	No	No		Yes
51	Rural		Male	Singleton	30-35 Years	No	Older child of >24 months	Yes	Health facility delivery	Vaginal	Doctor/Nurse	Unknown	Natural	No	No	No	About Average	No	No	Yes	No	Yes	No	No	No	No	No		Yes
52	Rural	Intrapartum	Female	Singleton	30-35 Years				Health facility delivery	Vaginal		Less than 8 hour	Natural	Yes	No	No	Very Small/Smaller than usual	No		No	No	No	No	No	No
53	Rural		Male	Singleton					Health facility delivery	C-section	Doctor/Nurse	Unknown	Natural	Don't know	No	No	About Average	No		No	No	No	No	No	No
54	Rural	Intrapartum	Male	Singleton	30-35 Years	No	Older child of 12-24 months	Yes	Health facility delivery	Vaginal	Unskilled health provider	Less than 8 hour	Natural	Yes	No	No	About Average	No	No	No	No	No	No	No	No	No	No
55	Rural	Antepartum	Male	Singleton	18-29 Years	Yes	First Child	Yes	Health facility delivery	Vaginal	Doctor/Nurse	>=8 hour	Started by doctor/nurse	Don't know	No	No		No	Yes	No	Don't know	No	No	No	No	No	No
56	Rural		Female	Singleton	18-29 Years	Yes	First Child	Yes	Health facility delivery	Vaginal	Doctor/Nurse	Less than 8 hour	Natural	Don't know	No	No	About Average	Yes	Yes	No	No	No	No	No	No	No	No
57	Urban	Antepartum	Male	Singleton	30-35 Years	No	Older child of >24 months	Yes	Health facility delivery	C-section	Doctor/Nurse	>=8 hour	Started by doctor/nurse	Don't know	No	No	Larger than usual	Yes	Yes	Yes	No	No	No	No	Yes	No	No		Yes
58	Rural		Female	Singleton	18-29 Years				Health facility delivery	C-section	Doctor/Nurse	Less than 8 hour		Don't know	No	No	Larger than usual	Yes		Yes	No	No	No	No	No					Yes
59	Urban		Male	Singleton	18-29 Years	Yes	First Child	Yes	Health facility delivery	Vaginal	Doctor/Nurse	Less than 8 hour	Natural	No	No	No	About Average	Don't know	Yes	Yes	No	No	No	No	No	No	No			Yes
60	Rural		Male	Singleton	18-29 Years				Health facility delivery	Vaginal		Less than 8 hour	Natural	No	No	Yes	About Average	Yes		Yes	No	Yes	No	No	No				Yes		Yes
61	Rural		Female	Singleton	>35 Years	No	Older child of 12-24 months	Yes	Health facility delivery	C-section	Doctor/Nurse	Unknown	Natural	No	No	No	Larger than usual	Yes	Yes	Yes	No	Yes	No	No	No	No	No		Yes
62	Rural	Antepartum	Female	Singleton	18-29 Years	No	Older child of >24 months	Yes	Health facility delivery	C-section	Doctor/Nurse	>=8 hour	Natural	No	No	Yes	About Average	No	Yes	Yes	Yes	No	No	No	No	No	No		Yes	Yes	Yes
63	Rural	Antepartum	Female	Singleton	18-29 Years	No	Older child of 12-24 months	Yes	Health facility delivery	C-section	Doctor/Nurse	>=8 hour	Natural	Don't know	No	No	About Average	No	Yes	Yes	No	Yes	No	No	No	No	No		Yes
64	Urban	Antepartum	Male	Singleton	18-29 Years	No	Older child of >24 months	Yes	Health facility delivery	C-section	Doctor/Nurse	>=8 hour	Started by doctor/nurse	Yes	No	No	Larger than usual	No	No	Yes	Yes	No	Yes	Don't know	No	Yes	No	Yes	Yes
65	Rural		Male	Singleton	18-29 Years	Yes	First Child	No	Health facility delivery	Vaginal	Doctor/Nurse	>=8 hour	Natural	Yes	No	No	About Average	Don't know	No	Yes	No	No	Yes	No	No	No	No		Yes
66	Rural	Antepartum	Male	Singleton	18-29 Years	No		Yes	Health facility delivery	Vaginal		>=8 hour	Started by doctor/nurse	Yes	No	Yes	About Average	Yes	No	Yes	No	No	Yes	No	No	No	No		Yes		Yes
67	Rural		Male	Singleton	18-29 Years			Yes	Health facility delivery	C-section	Doctor/Nurse	Less than 8 hour	Natural	No	Yes	No	Very Small/Smaller than usual	Don't know		Yes	No	No	No	No	No						Yes
68	Urban	Antepartum	Female	Singleton	18-29 Years	Yes	First Child	Yes	Health facility delivery	Vaginal	Doctor/Nurse	>=8 hour	Started by doctor/nurse	No	No	No	About Average	No	Yes	Yes	No	No	Yes	No	No	No	No		Yes
69	Rural	Antepartum	Female	Singleton	18-29 Years			Yes	Health facility delivery	Vaginal	Doctor/Nurse	>=8 hour	Natural	Don't know	No	No	Very Small/Smaller than usual	No		No	No	No	No	No	No
70	Urban	Intrapartum	Male	Singleton	18-29 Years	No	Older child of >24 months	No	Health facility delivery	Vaginal	Doctor/Nurse	Less than 8 hour	Natural	Yes	No	No	About Average	No	Yes	No	No	No	No	Don't know	No	No	No
71	Rural	Intrapartum	Male	Singleton	18-29 Years	Yes	First Child	Yes	Health facility delivery	C-section	Doctor/Nurse	Less than 8 hour	Started by doctor/nurse	Don't know	No	No	Larger than usual	No	Yes	No	No	No	No	No	No	No	No
72	Urban		Male	Singleton	18-29 Years	No	Older child of >24 months	Yes	Health facility delivery	C-section		Unknown	Started by doctor/nurse	Don't know	No	No	Larger than usual	No	Yes	No	No	No	No	No	No	No	No
73	Rural	Intrapartum	Female	Singleton	18-29 Years	Yes	First Child	Yes	Health facility delivery	Vaginal		Less than 8 hour	Started by doctor/nurse	No	No	No	Very Small/Smaller than usual	No	Yes	No	No	No	No	No	No	No	No
74	Rural	Antepartum	Female	Singleton					Health facility delivery	C-section		>=8 hour	Natural	Yes	No	Yes		Yes		Yes	No	No	Yes	No	No				Yes		Yes
75	Rural	Antepartum	Male	Singleton	18-29 Years	Yes	First Child	Yes	Health facility delivery	C-section	Doctor/Nurse	>=8 hour	Natural	No	No	No	About Average	No	Yes	No	No	No	No	No	No	No	No
76	Rural	Antepartum	Male	Singleton	18-29 Years	No	Older child of >24 months	No	Health facility delivery	Vaginal	Doctor/Nurse	>=8 hour	Natural	No	No	No	Very Small/Smaller than usual	Yes	Don't know	Yes	No	No	No	No	No	No	No			Yes
77	Urban	Intrapartum	Male	Singleton	30-35 Years	No	Older child of 12-24 months	Yes	Health facility delivery	C-section	Doctor/Nurse	Less than 8 hour	Started by doctor/nurse	No	No	No	About Average	No	No	Yes	No	Yes	No	No	No	No	No		Yes
78	Rural	Antepartum	Female	Singleton					Health facility delivery	C-section	Doctor/Nurse	>=8 hour		Don't know	No	No	About Average	No		No	No	No	No	No	No
79	Rural	Intrapartum	Male	Singleton	30-35 Years				Health facility delivery	Vaginal	Doctor/Nurse	Less than 8 hour	Started by doctor/nurse	No	No	No	About Average	No		Yes	Yes	Yes	Yes	No	No				Yes
80	Rural		Male	Singleton	18-29 Years	Yes	First Child	No	Health facility delivery	Vaginal	Doctor/Nurse	>=8 hour	Started by doctor/nurse	Don't know	No	No	About Average	Don't know	Yes	No	No	No	No	No	No	No	No
81	Urban	Intrapartum	Male	Singleton	18-29 Years	No	Older child of 12-24 months	Yes	Health facility delivery	Vaginal	Doctor/Nurse	Less than 8 hour	Started by doctor/nurse	No	No	No	Larger than usual	No	Yes	Yes	No	No	No	No	No	No	No			Yes
82	Rural	Antepartum	Male	Singleton	18-29 Years	No	Older child of 12-24 months	Yes	Health facility delivery	Vaginal	Unskilled health provider	>=8 hour	Started by doctor/nurse	No	No	No	About Average	No	Yes	Yes	No	No	No	No	No	No	No			Yes
83	Rural		Male	Multiple	30-35 Years				Health facility delivery		Doctor/Nurse	Unknown	Natural		No	No	About Average	No		No	No	No	No	No	No
84	Urban	Antepartum	Female	Singleton	30-35 Years	No	Older child of 12-24 months	Yes	Health facility delivery	Vaginal	Doctor/Nurse	>=8 hour	Started by doctor/nurse	Yes	No	Yes	About Average	Yes	Yes	Yes	No	Yes	Yes	No	No	Yes	No		Yes		Yes
85	Rural	Intrapartum	Male	Singleton	>35 Years	No	Older child of 12-24 months	No	Health facility delivery	Vaginal	Doctor/Nurse	Less than 8 hour	Started by doctor/nurse	No	No	No	Larger than usual	No	No	No	No	No	No	No	No	No	No
86	Rural	Intrapartum	Female	Singleton	18-29 Years				Health facility delivery	C-section		Less than 8 hour		Yes	No	No	Very Small/Smaller than usual	No		No	No	No	No	No	No
87	Rural	Intrapartum	Female	Singleton	18-29 Years				Health facility delivery	C-section	Doctor/Nurse	Less than 8 hour		No	No	No	About Average	No		Yes	No	Yes	No	No	No				Yes
88	Rural	Antepartum	Male	Singleton	18-29 Years				Health facility delivery	C-section	Doctor/Nurse	>=8 hour		Yes	No	No		No		Yes	Yes	Yes	Yes	No	No				Yes
89	Rural	Antepartum	Male	Singleton					Health facility delivery	C-section		>=8 hour	Natural	No	No	No	Larger than usual	No		No	No	No	No	No	No
90	Rural	Antepartum	Female	Singleton	30-35 Years			Yes	Health facility delivery	Vaginal	Doctor/Nurse	>=8 hour	Started by doctor/nurse	No	No	No	Very Small/Smaller than usual	No	Yes	Yes	Yes	Yes	No	No	No	No			Yes
91	Rural	Antepartum	Female	Singleton	18-29 Years			Yes	Health facility delivery	C-section	Doctor/Nurse	>=8 hour	Started by doctor/nurse	Yes	No	No	About Average	Yes	Yes	Yes	No	Yes	No	No	No	No	No		Yes	Yes
92	Rural	Antepartum	Female	Singleton	18-29 Years	Yes	First Child	Yes	Health facility delivery	Vaginal	Doctor/Nurse	>=8 hour	Started by doctor/nurse	Don't know	No	Yes	About Average	Yes	No	Yes	No	No	No	No	No	No	No				Yes
93	Rural	Antepartum	Male	Singleton	30-35 Years	No	Older child of 12-24 months	No	Health facility delivery	Vaginal	Doctor/Nurse	>=8 hour	Natural	Yes	No	No	Very Small/Smaller than usual	Yes	No	Yes	Yes	No	No	No	No	No	No		Yes
94	Rural	Antepartum	Male	Singleton	18-29 Years	Yes	First Child	Yes	Health facility delivery	Vaginal	Doctor/Nurse	>=8 hour	Started by doctor/nurse	Yes	No	No	About Average	Yes	No	No	No	No	No	No	No	No	No
95	Urban		Male	Singleton	18-29 Years				Health facility delivery		Doctor/Nurse	Unknown	Natural		No	No	About Average	No		No	No	No	No	No	No
96	Urban	Intrapartum	Female	Singleton	18-29 Years	No	Older child of >24 months	Yes	Health facility delivery	Vaginal	Doctor/Nurse	Less than 8 hour	Started by doctor/nurse	No	No	Yes	About Average	No	Yes	Yes	No	No	No	No	No	No	No				Yes
97	Rural		Female	Singleton	18-29 Years	No	Older child of >24 months	Yes	Health facility delivery	Vaginal	Doctor/Nurse	>=8 hour	Started by doctor/nurse	No	No	No	Larger than usual	Don't know	Yes	No	No	No	No	No	No	No	No
98	Rural	Antepartum	Female	Singleton	>35 Years	No	Older child of >24 months	Yes	Health facility delivery	Vaginal	Doctor/Nurse	>=8 hour	Started by doctor/nurse	Yes	No	Yes	Larger than usual	No	No	Yes	Yes	Yes	No	No	No	No	No		Yes		Yes
99	Rural	Intrapartum	Female	Multiple	30-35 Years	Yes	First Child	Yes	Health facility delivery	Vaginal	Doctor/Nurse	Less than 8 hour	Natural	No	No	Yes	Very Small/Smaller than usual	No	No	Yes	Don't know	No	No	Don't know	No	No	No				Yes
100	Rural	Antepartum	Male	Singleton	30-35 Years	No	Older child of >24 months	Yes	Health facility delivery	C-section	Doctor/Nurse	>=8 hour	Started by doctor/nurse	No	No	No	Larger than usual	No	No	No	Don't know	No	No	Don't know	No	No	No
101	Rural		Male	Singleton					Health facility delivery		Doctor/Nurse	Unknown			No	No	About Average	Yes		No	No	No	No	No	No
102	Urban	Intrapartum	Male	Singleton	18-29 Years				Health facility delivery	C-section	Doctor/Nurse	Less than 8 hour		No	No	Yes	Larger than usual	No		Yes	No	No	No	No	No						Yes
103	Rural	Intrapartum	Male	Singleton	18-29 Years	No	Older child of >24 months	Yes	Health facility delivery	C-section	Doctor/Nurse	Less than 8 hour	Started by doctor/nurse	Don't know	No	No	About Average	No	Yes	No	No	No	No	No	No	No	No
104	Rural	Antepartum	Male	Singleton	>35 Years	No	Older child of 12-24 months	Yes	Health facility delivery	Vaginal	Doctor/Nurse	>=8 hour	Started by doctor/nurse	No	No	Yes	Very Small/Smaller than usual	Yes	No	Yes	No	No	No	Don't know	No	No	No				Yes
105	Rural	Antepartum	Male	Singleton	18-29 Years	No	Older child of >24 months	Yes	Health facility delivery	Vaginal	Doctor/Nurse	>=8 hour	Natural	No	No	No	Larger than usual	No	Yes	No	No	No	No	No	No	No	No
106	Rural		Female	Singleton	18-29 Years	No	Older child of 12-24 months	Yes	Health facility delivery	C-section	Doctor/Nurse	Unknown	Started by doctor/nurse	No	Yes	Yes	About Average	Don't know	Yes	Yes	Don't know	No	Yes	Don't know	No	No	No		Yes		Yes
107	Rural		Female	Singleton	18-29 Years	Yes	First Child	Yes	Health facility delivery	Vaginal	Doctor/Nurse	Less than 8 hour	Natural	No	No	No	About Average	Yes	No	No	No	No	No	No	No	No	No
108	Urban	Intrapartum	Female	Singleton	18-29 Years	Yes	First Child	Yes	Health facility delivery	Vaginal	Doctor/Nurse	Less than 8 hour	Started by doctor/nurse	No	No	No	About Average	No	Yes	Yes	No	No	Yes	Don't know	Yes	No	No		Yes
109	Rural		Female	Singleton	18-29 Years	No	Older child of 12-24 months	Yes	Health facility delivery	C-section	Doctor/Nurse	>=8 hour	Started by doctor/nurse	No	No	No	Very Small/Smaller than usual	Don't know	Yes	No	No	No	No	No	No	No	No
110	Rural	Intrapartum	Male	Singleton	18-29 Years	Yes	First Child	Yes	Health facility delivery	Vaginal	Doctor/Nurse	Less than 8 hour	Natural	Yes	No	No	Very Small/Smaller than usual	No	Yes	Yes	No	No	Yes	No	No	No	No		Yes
111	Rural	Antepartum	Male	Multiple	>35 Years				Health facility delivery	C-section		>=8 hour		No	No	No	About Average	No		No	No	No	No	No	No
112	Rural	Antepartum	Male	Singleton	30-35 Years	No	Older child of >24 months	Yes	Health facility delivery	Vaginal	Doctor/Nurse	>=8 hour	Started by doctor/nurse	No	No	No	About Average	No	Yes	Yes	Yes	Yes	No	No	No	No	No		Yes
113	Rural		Male	Singleton	>35 Years	No	Older child of >24 months	Yes	Health facility delivery	Vaginal	Doctor/Nurse	Less than 8 hour	Started by doctor/nurse	No	No	No	Larger than usual	Don't know	No	No	No	No	No	No	No	No	No
114	Rural	Intrapartum	Male	Singleton	30-35 Years	No	Older child of >24 months	Yes	Health facility delivery	Vaginal	Doctor/Nurse	Less than 8 hour	Started by doctor/nurse	Yes	No	Yes	About Average	No	No	Yes	No	No	No	No	No	No	No				Yes
115	Urban	Antepartum	Male	Singleton	30-35 Years	No	Older child of >24 months	Yes	Health facility delivery	Vaginal	Unskilled health provider	>=8 hour	Natural	Don't know	No	No	Very Small/Smaller than usual	No	Yes	No	No	No	No	Don't know	No	No	No
116	Rural	Antepartum	Male	Singleton	30-35 Years	No	Older child of >24 months	Yes	Health facility delivery	Vaginal	Doctor/Nurse	>=8 hour	Started by doctor/nurse	Yes	No	No	Very Small/Smaller than usual	No	Yes	No	No	No	No	No	No	No	No
117	Rural	Intrapartum	Female	Singleton	30-35 Years	No	Older child of >24 months	Yes	Health facility delivery	Vaginal	Doctor/Nurse	Less than 8 hour	Started by doctor/nurse	Yes	No	No	Very Small/Smaller than usual	No	Yes	Yes	Yes	No	No	No	No	No	No		Yes
118	Rural	Antepartum	Female	Singleton	18-29 Years	No	Older child of 12-24 months	Yes	Health facility delivery	C-section	Doctor/Nurse	>=8 hour	Started by doctor/nurse	Don't know	No	No		No	No	Yes	No	No	No	No	No	No	No	Yes
119	Rural		Male	Singleton	18-29 Years	Yes	First Child	Yes	Health facility delivery	Vaginal	Doctor/Nurse	Unknown	Natural	Don't know	No	No	About Average	Don't know	Yes	Yes	Yes	Yes	No	No	Yes	No	No		Yes
120	Rural		Male	Singleton	18-29 Years	No	Older child of >24 months	Yes	Health facility delivery	Vaginal	Doctor/Nurse	Less than 8 hour	Started by doctor/nurse	No	No	No		Don't know	Yes	No	No	No	No	No	No	No	No
121	Rural	Antepartum	Female	Singleton					Health facility delivery	Vaginal	Doctor/Nurse	>=8 hour	Natural	Don't know	No	No	About Average	Yes		No	No	No	No	No	No
122	Rural	Intrapartum	Male	Singleton	30-35 Years	No	Older child of >24 months	Yes	Health facility delivery	Vaginal	Unskilled health provider	Less than 8 hour	Natural	Don't know	No	No	Very Small/Smaller than usual	No	No	Yes	No	Yes	No	No	No	No	No		Yes	Yes
123	Rural	Antepartum	Male	Singleton		No			Health facility delivery	Vaginal	Doctor/Nurse	>=8 hour	Natural	No	No	No	Larger than usual	No		No	No	No	No	No	No
124	Urban		Female	Singleton	30-35 Years	No	Older child of >24 months	Yes	Health facility delivery	Vaginal	Doctor/Nurse	Less than 8 hour	Started by doctor/nurse	Yes	No	No	Larger than usual	Yes	Yes	Yes	No	Yes	No	No	No	Yes	No		Yes	Yes
125	Rural	Antepartum	Male	Singleton	18-29 Years	Yes	First Child	Yes	Health facility delivery	Vaginal	Doctor/Nurse	>=8 hour	Started by doctor/nurse	Yes	No	No	Very Small/Smaller than usual	Yes	No	Yes	Don't know	No	No	Don't know	No	No	No			Yes
126	Rural	Intrapartum	Female	Singleton	18-29 Years	No	Older child of >24 months	Yes	Health facility delivery	C-section	Doctor/Nurse	Less than 8 hour	Started by doctor/nurse	Don't know	No	No	About Average	No	Yes	No	No	No	No	No	No	No	No
127	Rural	Antepartum	Male	Singleton	>35 Years	No	Older child of 12-24 months	Yes	Health facility delivery	Vaginal	Doctor/Nurse	>=8 hour	Started by doctor/nurse	Yes	No	No	About Average	No	Yes	Yes	No	No	No	No	No	No	No			Yes
128	Urban		Female	Singleton	18-29 Years				Health facility delivery		Doctor/Nurse	Unknown	Natural		No	No	Very Small/Smaller than usual	Yes		No	No	No	No	No	No
129	Rural	Antepartum	Female	Singleton	18-29 Years	No	Older child of 12-24 months	Yes	Health facility delivery	Vaginal	Doctor/Nurse	>=8 hour	Natural	No	No	No	About Average	No	Yes	No	No	No	No	No	No	No	No
130	Rural		Male	Singleton	18-29 Years	No	Older child of 12-24 months	Yes	Health facility delivery	Vaginal	Doctor/Nurse	Unknown	Natural	Don't know	No	No	Very Small/Smaller than usual	No	Yes	Yes	No	No	Yes	No	No	No	No		Yes
131	Rural	Intrapartum	Female	Singleton	18-29 Years	No	Older child of >24 months	Yes	Health facility delivery	Vaginal	Doctor/Nurse	Less than 8 hour	Started by doctor/nurse	No	No	Yes	Very Small/Smaller than usual	No	Yes	Yes	No	No	No	No	No	No	No				Yes
132	Rural	Intrapartum	Male	Singleton	18-29 Years	No	Older child of >24 months	Yes	Health facility delivery	Vaginal	Doctor/Nurse	Less than 8 hour	Natural	No	No	No	About Average	No	No	Yes	No	No	Yes	Don't know	No	Yes	No		Yes
133	Urban	Antepartum	Female	Singleton	18-29 Years	Yes	First Child	Yes	Health facility delivery	Vaginal	Doctor/Nurse	>=8 hour	Started by doctor/nurse	Yes	No	No	Very Small/Smaller than usual	No	No	No	Don't know	No	No	Don't know	No	No	No
134	Rural	Antepartum	Female	Singleton	18-29 Years	Yes	First Child	Yes	Health facility delivery	Vaginal	Doctor/Nurse	>=8 hour	Started by doctor/nurse	Yes	No	No	Very Small/Smaller than usual	Yes	Yes	Yes	No	Yes	No	No	No	No	No		Yes
135	Rural	Intrapartum	Male	Singleton	30-35 Years	No	Older child of 12-24 months	Yes	Health facility delivery	Vaginal	Doctor/Nurse	Less than 8 hour	Started by doctor/nurse	No	No	No	About Average	No	Yes	No	No	No	No	No	No	No	No
136	Urban		Male	Singleton	18-29 Years	Yes	First Child	Yes	Health facility delivery	Vaginal	Doctor/Nurse	Less than 8 hour	Natural	No	No	No	About Average	Yes	No	Yes	No	No	No	No	No	No	No			Yes
137	Rural	Antepartum	Male	Singleton	30-35 Years	No	Older child of >24 months	Yes	Health facility delivery	Vaginal	Doctor/Nurse	>=8 hour	Started by doctor/nurse	Don't know	No	Yes	Very Small/Smaller than usual	Yes	Yes	Yes	Don't know	No	No	Don't know	No	No					Yes
138	Urban	Intrapartum	Female	Singleton	18-29 Years	Yes	First Child	Yes	Health facility delivery	Vaginal	Doctor/Nurse	Less than 8 hour	Natural	No	No	No	Very Small/Smaller than usual	No	Yes	Yes	Yes	No	No	No	No	No	No		Yes
139	Rural		Male	Singleton	18-29 Years	No	Older child of 12-24 months	Yes	Health facility delivery	Vaginal	Doctor/Nurse	>=8 hour	Started by doctor/nurse	Don't know	No	No	Very Small/Smaller than usual	Don't know	Yes	Yes	Don't know	No	Yes	Don't know	No	No	No		Yes
140	Rural	Antepartum	Male	Singleton	30-35 Years	Yes	First Child	Yes	Health facility delivery	C-section	Doctor/Nurse	>=8 hour	Started by doctor/nurse	Don't know	No	No	About Average	No	No	No	No	No	No	No	No	No	No
141	Urban	Antepartum	Male	Singleton	18-29 Years	No	Older child of >24 months	No	Health facility delivery	Vaginal	Doctor/Nurse	>=8 hour	Natural	Don't know	No	No	Very Small/Smaller than usual	No	Yes	No	No	No	No	No	No	No	No
142	Rural		Male	Multiple	18-29 Years	Yes	First Child	Yes	Health facility delivery	Vaginal	Doctor/Nurse	>=8 hour	Natural	Don't know	No	Yes	Very Small/Smaller than usual	Don't know	Yes	Yes	No	Yes	No	No	No	No	No		Yes		Yes
143	Rural		Male	Singleton	18-29 Years	Yes	First Child	Yes	Health facility delivery	Vaginal	Doctor/Nurse	Unknown	Natural	No	No	No		No	Don't know	No	No	No	No	No	No	No	No
144	Rural	Antepartum	Male	Singleton	18-29 Years	Yes	First Child	Yes	Health facility delivery	C-section		>=8 hour	Natural	No	No	No	Larger than usual	Yes	No	Yes	No	Yes	No	No	No	No	No		Yes
145	Rural	Antepartum	Male	Singleton	18-29 Years	No	Older child of >24 months	Yes	Health facility delivery	Vaginal	Doctor/Nurse	>=8 hour	Natural	Don't know	No	Yes	About Average	No	Yes	Yes	No	No	No	No	No	No	No				Yes
146	Rural	Intrapartum	Female	Singleton	18-29 Years	Yes	First Child	Yes	Health facility delivery	Vaginal	Doctor/Nurse	Less than 8 hour	Natural	No	No	Yes	About Average	No	No	Yes	No	No	Yes	Don't know	No	No	No		Yes		Yes
147	Rural	Intrapartum	Female	Singleton	18-29 Years	Yes	First Child	Yes	Home	Vaginal	Unskilled health provider	Less than 8 hour	Natural	No	No	No	Very Small/Smaller than usual	No	No	No	No	No	No	No	No	No	No
148	Rural		Female	Singleton	18-29 Years	Yes	First Child	Yes	Health facility delivery	C-section	Doctor/Nurse	Less than 8 hour	Natural	Yes	No	No	Very Small/Smaller than usual	Yes	Yes	Yes	No	No	Yes	No	No	Yes	No		Yes
149	Urban	Intrapartum	Male	Singleton	30-35 Years	No	Older child of >24 months	No	Health facility delivery	C-section	Doctor/Nurse	Less than 8 hour	Started by doctor/nurse	No	No	No	About Average	No	No	No	No	No	No	No	No	No	No
150	Rural	Antepartum	Male	Singleton	18-29 Years	No	Older child of 12-24 months	Yes	Home	Vaginal	Unskilled health provider	>=8 hour	Natural	No	No	No	Very Small/Smaller than usual	No	Yes	Yes	No	No	Yes	No	No	Yes	No		Yes
151	Rural		Female	Singleton	18-29 Years	Yes	First Child	No	Home	Vaginal	Unskilled health provider	Unknown	Natural	Don't know	No	No	Larger than usual	Don't know	No	No	No	No	No	No	No	No	No
152	Rural	Intrapartum	Female	Singleton	30-35 Years	No	Older child of >24 months	No	Health facility delivery	Vaginal	Doctor/Nurse	Less than 8 hour	Natural	No	No	No	Very Small/Smaller than usual	No	No	Yes	Don't know	Yes	No	Don't know	No	No	No		Yes	Yes
153	Rural	Intrapartum	Male	Singleton	30-35 Years	No	Older child of >24 months	No	Home	Vaginal	Unskilled health provider	Less than 8 hour	Natural	Yes	No	No	About Average	No	No	Yes	No	No	Yes	No	No	Yes	No		Yes
154	Rural	Antepartum	Male	Singleton	30-35 Years	No	Older child of >24 months	Yes	Home	Vaginal	Unskilled health provider	>=8 hour	Natural	No	No	No	Very Small/Smaller than usual	No	No	No	No	No	No	No	No	No	No
155	Urban		Female	Singleton	18-29 Years	Yes	First Child	Yes	Health facility delivery	Vaginal	Doctor/Nurse	Less than 8 hour	Natural	Don't know	No	No	About Average	Yes	No	No	No	No	No	No	No	No	No
156	Rural	Antepartum	Female	Singleton	30-35 Years	No	Older child of >24 months	No	Health facility delivery	Vaginal	Unskilled health provider	>=8 hour	Natural	No	No	No	About Average	Yes	No	No	Don't know	No	No	Don't know	No	No	No
157	Rural	Antepartum	Female	Singleton	>35 Years	No	Older child of 12-24 months	Yes	Health facility delivery	Vaginal	Doctor/Nurse	>=8 hour	Started by doctor/nurse	No	No	No	Larger than usual	No	Yes	No	Don't know	No	No	Don't know	No	No	No
158	Rural	Antepartum	Female	Singleton	18-29 Years	No	Older child of 12-24 months	Yes	Health facility delivery	Vaginal	Doctor/Nurse	>=8 hour	Natural	Don't know	No	Yes	Very Small/Smaller than usual	No	No	Yes	No	No	No	No	No	No	No			Yes	Yes
159	Rural	Intrapartum	Female	Singleton	30-35 Years	No	Older child of >24 months	Yes	Home	Vaginal	Unskilled health provider	Less than 8 hour	Natural	Yes	No	No	Larger than usual	No	No	Yes	No	Yes	Yes	No	No	No	No		Yes
160	Rural	Antepartum	Female	Singleton	18-29 Years	No	Older child of >24 months	Yes	Health facility delivery	Vaginal	Doctor/Nurse	>=8 hour	Natural	Yes	No	No	Very Small/Smaller than usual	No	Yes	No	No	No	No	No	No	No	No
161	Rural	Intrapartum	Male	Singleton	18-29 Years	Yes	First Child	No	Home	Vaginal	Unskilled health provider	Less than 8 hour	Natural	No	No	No	Very Small/Smaller than usual	No	Yes	Yes	Yes	No	No	No	No	No	No		Yes
162	Rural	Intrapartum	Female	Singleton					Home	Vaginal	Unskilled health provider	Less than 8 hour		No	No	No	Larger than usual	No		Yes	No	No	Yes	No	No				Yes
163	Rural	Antepartum	Female	Singleton	18-29 Years	Yes	First Child	Yes	Health facility delivery	Vaginal	Doctor/Nurse	>=8 hour	Started by doctor/nurse	No	No	No		Yes	No	Yes	No	No	Yes	No	No	No	No		Yes
164	Rural	Antepartum	Male	Singleton	18-29 Years	No	Older child of >24 months	Yes	Health facility delivery	Vaginal	Doctor/Nurse	>=8 hour	Natural	No	No	No	About Average	No	No	No	No	No	No	Don't know	No	No	No
165	Rural	Antepartum	Female	Singleton	30-35 Years				Health facility delivery	Vaginal		>=8 hour		No	Yes	No	About Average	No		Yes	No	No	No	No	No						Yes
166	Rural	Antepartum	Female	Singleton					Health facility delivery	Vaginal		>=8 hour		Yes	No	No	Very Small/Smaller than usual	Yes		Yes	No	No	Yes	No	No				Yes
167	Rural	Antepartum	Male	Singleton	>35 Years			Yes	Health facility delivery	Vaginal	Doctor/Nurse	>=8 hour	Started by doctor/nurse	Yes	No	No	About Average	No		No	No	No	No	No	No
168	Rural	Antepartum	Male	Multiple	18-29 Years	No	Older child of 12-24 months	Yes	Health facility delivery	Vaginal	Doctor/Nurse	>=8 hour	Started by doctor/nurse	Yes	No	No	Very Small/Smaller than usual	No	No	Yes	Don't know	Yes	No	No	No	No	No		Yes
169	Rural	Antepartum	Male	Singleton	18-29 Years	Yes	First Child	Yes	Health facility delivery	Vaginal	Doctor/Nurse	>=8 hour	Natural	Yes	No	No	About Average	Yes	No	No	Don't know	No	No	Don't know	No	No	No
170	Rural	Intrapartum	Male	Singleton	30-35 Years	No	Older child of >24 months	Yes	Health facility delivery	Vaginal	Doctor/Nurse	Less than 8 hour	Natural	No	No	No	Very Small/Smaller than usual	No	No	Yes	Yes	No	No	No	No	No	No		Yes	Yes
171	Rural	Antepartum	Male	Singleton	18-29 Years	Yes	First Child	Yes	Health facility delivery	C-section	Doctor/Nurse	>=8 hour	Started by doctor/nurse	Don't know	No	No	About Average	No	Yes	No	No	No	No	No	No	No	No
172	Urban		Male	Singleton	18-29 Years				Health facility delivery			Unknown	Natural		No	No	Very Small/Smaller than usual	Yes		No	No	No	No	No	No
173	Rural	Intrapartum	Female	Singleton	18-29 Years	No	Older child of >24 months	Yes	Health facility delivery	Vaginal	Doctor/Nurse	Less than 8 hour	Natural	No	No	No	Larger than usual	No	Yes	Yes	Don't know	No	No	No	Yes	No	No		Yes
174	Rural	Intrapartum	Male	Singleton	18-29 Years				Health facility delivery	Vaginal		Less than 8 hour		No	No	No		No		No	No	No	No	No	No
175	Rural	Antepartum	Male	Singleton	18-29 Years				Health facility delivery	Vaginal	Doctor/Nurse	>=8 hour	Started by doctor/nurse	Don't know	No	No	Larger than usual	No		Yes	No	Yes	Yes	No	No				Yes
176	Rural	Intrapartum	Female	Singleton	18-29 Years	No	Older child of >24 months	Yes	Home	Vaginal	Unskilled health provider	Less than 8 hour	Natural	No	No	No	Very Small/Smaller than usual	No	No	Yes	Don't know	No	No	Don't know	Yes	No	No	Yes	Yes
177	Rural	Antepartum	Female	Singleton	18-29 Years	Yes	First Child	No	Health facility delivery	C-section	Doctor/Nurse	>=8 hour	Started by doctor/nurse	No	No	No	About Average	No	Yes	Yes	Don't know	Yes	No	Don't know	No	No	No		Yes
178	Rural	Intrapartum	Male	Singleton	18-29 Years	Yes	First Child	Yes	Health facility delivery	Vaginal	Doctor/Nurse	Less than 8 hour	Started by doctor/nurse	No	No	No	About Average	No	Yes	No	No	No	No	No	No	No	No
179	Rural		Female	Singleton		No	Older child of >24 months	Yes	Home	Vaginal	Unskilled health provider	>=8 hour	Natural	Don't know	No	No	Larger than usual	Don't know	No	Yes	Yes	Yes	No	No	No	No	No		Yes	Yes
180	Rural		Male	Singleton					Home	Vaginal	Doctor/Nurse	Less than 8 hour		No	No	No	Very Small/Smaller than usual	Yes		No	No	No	No	No	No
181	Rural	Intrapartum	Female	Singleton	30-35 Years	No	Older child of 12-24 months	No	Home	Vaginal	Unskilled health provider	Less than 8 hour	Started by doctor/nurse	Yes	Yes	No	About Average	No	Yes	Yes	No	No	No	No	No	No	No				Yes
182	Rural	Antepartum	Male	Singleton	18-29 Years				Home	Vaginal		>=8 hour	Natural	No	No	No	About Average	No		No	No	No	No	No	No
183	Urban	Intrapartum	Male	Singleton	18-29 Years	Yes	First Child	Yes	Health facility delivery	Vaginal	Doctor/Nurse	Less than 8 hour	Natural	Don't know	No	No	About Average	No	No	No	No	No	No	No	No	No	No
184	Urban	Antepartum	Male	Singleton	30-35 Years	No	Older child of >24 months	Yes	Home	Vaginal	Unskilled health provider	>=8 hour	Natural	No	No	No	About Average	Yes	No	No	No	No	No	No	No	No	No
185	Urban		Male	Singleton					Health facility delivery	C-section	Doctor/Nurse	Less than 8 hour		Yes	No	No	About Average	Yes		No	No	No	No	No	No
186	Rural	Antepartum	Female	Singleton	18-29 Years	Yes	First Child	Yes	Home	Vaginal	Unskilled health provider	>=8 hour	Natural	Yes	No	No	Very Small/Smaller than usual	No	Yes	Yes	No	Yes	No	No	No	No	No		Yes
187	Rural	Antepartum	Female	Singleton	30-35 Years				Health facility delivery	Vaginal		>=8 hour		No	No	No	About Average	Yes		Yes	No	Yes	Yes	No	No				Yes
188	Urban	Intrapartum	Female	Singleton	>35 Years	No	Older child of >24 months	No	Home	Vaginal	Doctor/Nurse	Less than 8 hour	Started by doctor/nurse	No	Yes	No	About Average	No	No	Yes	Don't know	Yes	No	Don't know	No	No	Yes		Yes		Yes
189	Rural	Antepartum	Male	Singleton	30-35 Years	No	Older child of >24 months	Yes	Health facility delivery	Vaginal	Doctor/Nurse	>=8 hour	Started by doctor/nurse	No	No	No	Larger than usual	Yes	Yes	Yes	No	No	No	Yes	No	No	No		Yes
190	Rural	Intrapartum	Male	Singleton	30-35 Years			Yes	Home	Vaginal		Less than 8 hour		No	No	No	About Average	No		Yes	No	Yes	Yes	No	No				Yes
191	Rural		Male	Multiple	18-29 Years	No	Older child of >24 months	No	Home	Vaginal	Unskilled health provider	Less than 8 hour	Natural	No	No	No	Very Small/Smaller than usual	Yes	No	Yes	Don't know	No	Yes	Don't know	No	No	No		Yes	Yes
192	Rural	Intrapartum	Male	Singleton	18-29 Years	No	Older child of >24 months	No	Home	Vaginal	Unskilled health provider	Less than 8 hour	Natural	No	No	No	Larger than usual	No	No	No	No	No	No	No	No	No	No
193	Rural		Female	Singleton	18-29 Years	Yes	First Child	Yes	Health facility delivery		Doctor/Nurse	Unknown	Natural		No	Yes	About Average	No	No	Yes	No	No	No	Don't know	No	No	No				Yes
194	Rural	Antepartum	Female	Singleton	30-35 Years	No	Older child of >24 months	Yes	Home	Vaginal	Unskilled health provider	>=8 hour	Natural	No	No	No	About Average	No	Yes	No	No	No	No	No	No	No	No
195	Rural	Intrapartum	Male	Singleton	18-29 Years	Yes	First Child	Yes	Home	Vaginal	Unskilled health provider	Less than 8 hour	Natural	No	No	No	About Average	No	Yes	No	Don't know	No	No	Don't know	No	No	No
196	Rural		Female	Singleton		No	Older child of >24 months	Yes	Health facility delivery	Vaginal	Doctor/Nurse	>=8 hour	Natural	Don't know	No	No	About Average	Don't know	Yes	No	No	No	No	No	No	No	No
197	Rural	Antepartum	Male	Singleton	30-35 Years				Health facility delivery	Vaginal		>=8 hour		Don't know	No	No	About Average	Yes		No	No	No	No	No	No
198	Rural	Antepartum	Male	Singleton	18-29 Years	Yes	First Child	No	Home	Vaginal	Unskilled health provider	>=8 hour	Natural	No	No	No	Very Small/Smaller than usual	No	No	No	Don't know	No	No	Don't know	No	No	No
199	Rural	Antepartum	Female	Singleton		No		Yes	Health facility delivery	Vaginal	Doctor/Nurse	>=8 hour		No	No	No	Very Small/Smaller than usual	No		Yes	No	No	No	No	No					Yes
200	Urban		Male	Singleton	18-29 Years	Yes	First Child	No	Home	Vaginal	Unskilled health provider	Unknown	Started by doctor/nurse	Don't know	No	No	Larger than usual	No	No	No	Don't know	No	No	Don't know	No	No	No
201	Rural	Intrapartum	Male	Singleton	30-35 Years	Yes	First Child	Yes	Health facility delivery	Vaginal	Doctor/Nurse	Less than 8 hour	Natural	No	No	No	Larger than usual	No	Yes	No	No	No	No	No	No	No	No
202	Rural	Intrapartum	Male	Singleton	30-35 Years	No	Older child of >24 months	No	Health facility delivery	Vaginal	Doctor/Nurse	Less than 8 hour	Started by doctor/nurse	Yes	No	No	About Average	No	No	No	No	No	No	No	No	No	No
203	Rural	Antepartum	Female	Singleton	30-35 Years				Health facility delivery	Vaginal		>=8 hour		Yes	No	No	Very Small/Smaller than usual	Yes		Yes	No	Yes	Yes	No	No				Yes
204	Rural		Female	Singleton	30-35 Years	No	Older child of >24 months	Yes	Health facility delivery	C-section	Doctor/Nurse	Less than 8 hour	Natural	Don't know	No	No	Larger than usual	Don't know	Yes	No	No	No	No	No	No	No	No
205	Urban		Male	Singleton	18-29 Years	Yes	First Child	Yes	Health facility delivery	Vaginal	Doctor/Nurse	>=8 hour	Natural	Yes	No	No		Don't know	No	Yes	No	Yes	Yes	No	No	No	No		Yes	Yes
206	Rural	Intrapartum	Male	Singleton	18-29 Years	No	Older child of >24 months	Yes	Home	Vaginal	Unskilled health provider	Less than 8 hour	Natural	No	No	No	About Average	No	Yes	No	No	No	No	No	No	No	No
207	Rural	Intrapartum	Male	Singleton	30-35 Years	No	Older child of >24 months	No	Health facility delivery	Vaginal	Doctor/Nurse	Less than 8 hour	Natural	No	No	No	Larger than usual	No	Don't know	No	No	No	No	No	No	No	No
208	Urban	Antepartum	Male	Singleton	18-29 Years	No		No	Home	Vaginal	Unskilled health provider	>=8 hour	Natural	Yes	No	No	Very Small/Smaller than usual	No	Yes	No	Don't know	No	No	Don't know	No	No	No
209	Rural		Male	Singleton	30-35 Years	No	Older child of >24 months	No	Home	Vaginal	Unskilled health provider	Unknown	Natural	No	No	No	About Average	Yes	No	No	No	No	No	No	No	No	No
210	Rural	Antepartum	Male	Singleton	18-29 Years	Yes	First Child	Yes	Health facility delivery	Vaginal	Doctor/Nurse	>=8 hour	Started by doctor/nurse	No	Yes	Yes	About Average	Yes	No	Yes	No	No	No	No	No	No	No				Yes
211	Rural	Antepartum	Female	Singleton	18-29 Years	Yes	First Child	Yes	Health facility delivery	C-section	Doctor/Nurse	>=8 hour	Natural	No	No	No	About Average	No	No	No	No	No	No	No	No	No	No
212	Rural	Antepartum	Female	Singleton	18-29 Years	No	Older child of >24 months	No	Home	Vaginal	Unskilled health provider	>=8 hour	Natural	Yes	No	Yes	About Average	No	Yes	Yes	Don't know	Yes	Yes	Don't know	No	No	No		Yes		Yes
213	Rural		Female	Singleton	18-29 Years				Health facility delivery	C-section	Doctor/Nurse	Less than 8 hour		Yes	No	No		Don't know		No	No	No	No	No	No
214	Rural		Male	Singleton	30-35 Years				Health facility delivery	Vaginal	Doctor/Nurse	Less than 8 hour		Don't know	No	No	Larger than usual	Yes		No	No	No	No	No	No
215	Rural	Antepartum	Male	Singleton	18-29 Years	Yes	First Child	No	Health facility delivery	Vaginal	Doctor/Nurse	>=8 hour	Started by doctor/nurse	Don't know	No	No	Very Small/Smaller than usual	No	No	Yes	No	Yes	No	No	No	No	No		Yes	Yes
216	Rural	Intrapartum	Male	Singleton	18-29 Years	No	Older child of >24 months	Yes	Health facility delivery	Vaginal	Doctor/Nurse	Less than 8 hour	Natural	No	No	No		No	No	Yes	No	No	No	No	No	No	No			Yes
217	Rural	Antepartum	Male	Singleton	30-35 Years	No	Older child of >24 months	No	Home	Vaginal	Unskilled health provider	>=8 hour	Natural	Yes	No	No	About Average	Yes	Yes	No	No	No	No	No	No	No	No
218	Rural	Intrapartum	Male	Singleton	18-29 Years	No	Older child of >24 months	Yes	Health facility delivery	Vaginal	Doctor/Nurse	Less than 8 hour	Natural	No	No	No	Larger than usual	No	Yes	Yes	No	Yes	No	Don't know	No	No	No		Yes
219	Rural	Antepartum	Male	Singleton	>35 Years	No	Older child of 12-24 months	Yes	Health facility delivery	Vaginal	Doctor/Nurse	>=8 hour	Started by doctor/nurse	No	No	No	Very Small/Smaller than usual	Yes	Yes	Yes	No	Yes	No	No	No	No	No		Yes	Yes
220	Rural	Antepartum	Male	Singleton	30-35 Years	No	Older child of >24 months	No	Home	Vaginal	Unskilled health provider	>=8 hour	Natural	No	No	No	Very Small/Smaller than usual	No	No	Yes	Don't know	No	Yes	Don't know	No	No	No		Yes
221	Rural	Intrapartum	Male	Singleton	18-29 Years	No	Older child of >24 months	No	Home	Vaginal	Unskilled health provider	Less than 8 hour	Natural	No	No	No	About Average	No	Don't know	No	No	No	No	No	No	No	No
222	Rural		Female	Singleton	18-29 Years	Yes	First Child	No	Health facility delivery	Vaginal	Doctor/Nurse	Unknown	Started by doctor/nurse	Don't know	No	No	Very Small/Smaller than usual	No	Don't know	No	No	No	No	No	No	No	No
223	Rural	Intrapartum	Male	Singleton	18-29 Years	Yes	First Child	Yes	Health facility delivery	Vaginal	Doctor/Nurse	Less than 8 hour	Natural	No	No	No	About Average	No	Yes	Yes	No	Yes	Yes	No	No	No	No		Yes
224	Rural	Antepartum	Female	Singleton	18-29 Years	No	Older child of 12-24 months	Yes	Health facility delivery	C-section	Doctor/Nurse	>=8 hour	Started by doctor/nurse	No	No	No	Very Small/Smaller than usual	No	Yes	No	No	No	No	No	No	No	No
225	Rural		Female	Singleton				Yes	Health facility delivery	Vaginal		Less than 8 hour		No	No	Yes		Yes		Yes	No	No	Yes	No	No				Yes		Yes
226	Rural	Antepartum	Male	Singleton	30-35 Years	No	Older child of >24 months	No	Home	Vaginal	Unskilled health provider	>=8 hour	Natural	No	No	No	About Average	No	Yes	Yes	Yes	Yes	Yes	No	No	No	No		Yes
227	Rural	Intrapartum	Female	Singleton					Health facility delivery	Vaginal	Doctor/Nurse	Less than 8 hour	Natural	Yes	Yes	No	About Average	No		Yes	No	Yes	Yes	No	No				Yes	Yes	Yes
228	Rural	Intrapartum	Male	Singleton	30-35 Years			No	Health facility delivery	Vaginal		Less than 8 hour		Don't know	Yes	No	About Average	No		Yes	No	No	No	No	No						Yes
229	Rural		Male	Singleton	18-29 Years	Yes	First Child	Yes	Health facility delivery	Vaginal	Doctor/Nurse	Less than 8 hour	Started by doctor/nurse	No	Yes	No		Don't know	No	Yes	No	No	No	No	No	No	No				Yes
230	Rural	Intrapartum	Male	Singleton	18-29 Years	Yes	First Child	Yes	Health facility delivery	Vaginal	Doctor/Nurse	Less than 8 hour	Natural	No	No	No	About Average	No	Yes	No	No	No	No	No	No	No	No
231	Rural	Antepartum	Male	Multiple	30-35 Years	No	Older child of >24 months	No	Health facility delivery	Vaginal	Doctor/Nurse	>=8 hour	Natural	Yes	No	No	Very Small/Smaller than usual	Yes	Yes	Yes	Don't know	No	Yes	Don't know	No	No	No		Yes	Yes
232	Rural	Intrapartum	Female	Singleton	18-29 Years	No	Older child of 12-24 months	Yes	Health facility delivery	Vaginal	Doctor/Nurse	Less than 8 hour	Natural	No	No	No	About Average	No	Yes	Yes	No	No	Yes	No	No	Yes	No		Yes
233	Rural	Antepartum	Male	Multiple	18-29 Years	Yes	First Child	Yes	Health facility delivery	Vaginal	Doctor/Nurse	>=8 hour	Natural	No	No	No	Very Small/Smaller than usual	No	Yes	Yes	No	No	No	No	No	No	No			Yes
234	Rural	Intrapartum	Male	Singleton	18-29 Years	No	Older child of >24 months	Yes	Home	Vaginal	Unskilled health provider	Less than 8 hour	Natural	No	No	No	Very Small/Smaller than usual	No	No	No	No	No	No	No	No	No	No
235	Urban		Female	Singleton	18-29 Years	Yes	First Child	Yes	Health facility delivery	Vaginal	Doctor/Nurse	Less than 8 hour	Natural	No	No	No	About Average	Yes	Yes	No	No	No	No	No	No		No
236	Rural	Antepartum	Male	Singleton	18-29 Years	Yes	First Child	Yes	Home	Vaginal	Unskilled health provider	>=8 hour	Natural	Yes	No	No	Very Small/Smaller than usual	Yes	Yes	Yes	No	Yes	Yes	No	No	No	No		Yes
237	Rural	Antepartum	Male	Singleton	18-29 Years	No	Older child of >24 months	Yes	Home	Vaginal	Unskilled health provider	>=8 hour	Started by doctor/nurse	Yes	Yes	No	Very Small/Smaller than usual	No	No	Yes	No	No	No	No	No	No	No				Yes
238	Rural	Intrapartum	Male	Singleton	18-29 Years	No	Older child of >24 months	Yes	Health facility delivery	Vaginal	Doctor/Nurse	Less than 8 hour	Started by doctor/nurse	No	No	Yes	About Average	No	No	Yes	No	No	No	No	No	No	No				Yes
239	Rural	Antepartum	Male	Singleton	18-29 Years	Yes	First Child	Yes	Home	Vaginal	Unskilled health provider	>=8 hour	Natural	No	No	No	Very Small/Smaller than usual	No	Yes	No	Don't know	No	No	Don't know	No	No	No
240	Rural	Intrapartum	Male	Singleton	30-35 Years	No	Older child of >24 months	No	Health facility delivery	Vaginal		Less than 8 hour	Natural	No	No	No	Very Small/Smaller than usual	No	Yes	Yes	No	No	Yes	Don't know	No	No	No		Yes
241	Rural	Antepartum	Male	Singleton	18-29 Years	Yes	First Child	Yes	Health facility delivery	Vaginal	Doctor/Nurse	>=8 hour	Started by doctor/nurse	No	No	No	Very Small/Smaller than usual	Yes	Yes	Yes	No	No	Yes	No	No	No	No		Yes
242	Rural	Antepartum	Male	Singleton	>35 Years				Health facility delivery	Vaginal	Doctor/Nurse	>=8 hour	Started by doctor/nurse	Yes	No	No	About Average	No		No	No	No	No	No	No
243	Rural	Antepartum	Female	Singleton	18-29 Years	No	Older child of >24 months	Yes	Health facility delivery	C-section	Doctor/Nurse	>=8 hour	Started by doctor/nurse	Don't know	No	No		No	Yes	No	Don't know	No	No	No	No	No	No
244	Rural	Intrapartum	Male	Singleton	18-29 Years	Yes	First Child	Yes	Health facility delivery	C-section	Doctor/Nurse	Less than 8 hour	Started by doctor/nurse	No	No	No		No	Yes	No	No	No	No	No	No	No	No
245	Rural	Intrapartum	Female	Multiple	30-35 Years	No	Older child of >24 months	Yes	Home	Vaginal	Unskilled health provider	Less than 8 hour	Natural	No	No	No	Very Small/Smaller than usual	No	Yes	Yes	Don't know	No	Yes	Don't know	No	Yes	No		Yes
246	Rural		Female	Singleton	18-29 Years	No	Older child of 12-24 months	No	Home	Vaginal	Unskilled health provider	Unknown	Natural	Don't know	No	No	Very Small/Smaller than usual	No	Yes	No	No	No	No	No	No	No	No
247	Urban	Antepartum	Male	Singleton	30-35 Years	No	Older child of >24 months	No	Health facility delivery	C-section	Doctor/Nurse	>=8 hour	Started by doctor/nurse	No	No	No	Larger than usual	No	No	No	Don't know	No	No	Don't know	No	No	No
248	Urban		Male	Singleton					Health facility delivery	Vaginal		Less than 8 hour	Natural	Yes	No	No	About Average	Yes		Yes	No	Yes	Yes	No	No				Yes
249	Rural		Male	Singleton	18-29 Years	Yes	First Child	No	Health facility delivery	Vaginal	Doctor/Nurse	Unknown	Started by doctor/nurse	No	No	Yes	Larger than usual	No	No	Yes	Don't know	No	No	Don't know	No	No	No				Yes
250	Rural		Male	Singleton	30-35 Years	No	Older child of >24 months	Yes	Health facility delivery	Vaginal	Doctor/Nurse	>=8 hour	Natural	No	No	No	About Average	Don't know	Yes	No	No	No	No	No	No	No	No
251	Rural	Antepartum	Female	Singleton	18-29 Years	Yes	First Child	Yes	Health facility delivery	Vaginal	Doctor/Nurse	>=8 hour	Started by doctor/nurse	No	No	No	Very Small/Smaller than usual	No	Yes	Yes	No	No	No	No	No	No	No			Yes
252	Rural	Antepartum	Female	Singleton	18-29 Years				Health facility delivery	C-section		>=8 hour		No	No	Yes	About Average	No		Yes	No	No	No	No	No						Yes
253	Rural	Intrapartum	Male	Singleton	18-29 Years	Yes	First Child	No	Home	Vaginal	Unskilled health provider	Less than 8 hour	Natural	Yes	No	No	Very Small/Smaller than usual	No	Yes	No	No	No	No	No	No	No	No
254	Rural	Intrapartum	Male	Singleton	18-29 Years	Yes	First Child	Yes	Home	Vaginal	Unskilled health provider	Less than 8 hour	Natural	No	No	No	Very Small/Smaller than usual	No	No	No	No	No	No	No	No	No	No
255	Rural	Antepartum	Male	Singleton	>35 Years	No	Older child of >24 months	Yes	Health facility delivery	Vaginal	Doctor/Nurse	>=8 hour	Natural	No	No	No	About Average	Yes	No	No	No	No	No	No	No	No	No
256	Rural	Antepartum	Male	Singleton	30-35 Years				Home	Vaginal		>=8 hour		No	No	No	Larger than usual	Yes		Yes	No	No	No	No	No			Yes
257	Rural	Intrapartum	Female	Singleton	30-35 Years	Yes	First Child	No	Home	Vaginal	Doctor/Nurse	Less than 8 hour	Started by doctor/nurse	No	No	No	About Average	No	No	No	Don't know	No	No	Don't know	No	No	No
258	Rural	Antepartum	Female	Multiple	30-35 Years				Health facility delivery	C-section	Doctor/Nurse	>=8 hour		Yes	No	No	About Average	Yes		No	No	No	No	No	No
259	Rural	Antepartum	Female	Multiple	>35 Years	No	Older child of >24 months	Yes	Home	Vaginal	Unskilled health provider	>=8 hour	Natural	Don't know	No	No	Very Small/Smaller than usual	No	No	No	Don't know	No	No	Don't know	No	No	No
260	Rural	Intrapartum	Female	Singleton	18-29 Years	Yes	First Child	Yes	Health facility delivery	Vaginal	Doctor/Nurse	Less than 8 hour	Started by doctor/nurse	No	No	No	About Average	No	Yes	No	No	No	No	No	No	No	No
261	Rural	Intrapartum	Female	Singleton	18-29 Years	Yes	First Child	No	Health facility delivery	Vaginal	Doctor/Nurse	Less than 8 hour	Started by doctor/nurse	No	Yes	No	Larger than usual	No	No	Yes	Don't know	No	No	Don't know	No	No	No				Yes
262	Rural	Antepartum	Male	Singleton	18-29 Years	No	Older child of >24 months	Yes	Health facility delivery	Vaginal	Unskilled health provider	>=8 hour	Natural	No	No	No	About Average	No	Yes	No	No	No	No	No	No	No	No
263	Rural	Intrapartum	Female	Singleton	18-29 Years	No	Older child of 12-24 months	Yes	Health facility delivery	Vaginal	Doctor/Nurse	Less than 8 hour	Natural	No	No	No	Larger than usual	No		No	No	No	No	Don't know	No
264	Rural	Antepartum	Male	Singleton	>35 Years	No	Older child of >24 months	No	Home	Vaginal	Unskilled health provider	>=8 hour	Natural	No	No	No	About Average	No	No	No	Don't know	No	No	Don't know	No	No	No
265	Rural	Intrapartum	Male	Singleton	18-29 Years	Yes	First Child	Yes	Health facility delivery	Vaginal	Doctor/Nurse	Less than 8 hour	Started by doctor/nurse	No	Yes	No	Very Small/Smaller than usual	No	Yes	Yes	No	Yes	Yes	No	No	Yes	No		Yes		Yes
266	Rural		Male	Singleton	18-29 Years	Yes	First Child	No	Home	Vaginal	Unskilled health provider	Unknown	Natural	No	No	No	About Average	No	Yes	Yes	Don't know	No	No	Don't know	No	No	No	Yes
267	Rural	Intrapartum	Male	Singleton	>35 Years	No	Older child of >24 months	No	Health facility delivery	Vaginal	Doctor/Nurse	Less than 8 hour	Natural	No	No	No	Very Small/Smaller than usual	No	Yes	Yes	Don't know	No	No	Don't know	No	No	No	Yes
268	Rural	Antepartum	Female	Singleton	18-29 Years	Yes	First Child	Yes	Health facility delivery	Vaginal	Doctor/Nurse	>=8 hour	Started by doctor/nurse	Yes	No	No	About Average	No	No	Yes	Yes	Yes	Yes	No	No	Yes	No		Yes
269	Rural	Intrapartum	Male	Singleton	30-35 Years	No	Older child of >24 months	No	Home	Vaginal	Unskilled health provider	Less than 8 hour	Natural	No	No	No	About Average	No	Yes	No	No	No	No	No	No	No	No
270	Rural		Male	Singleton	18-29 Years			Yes	Home	Vaginal	Unskilled health provider	Unknown	Natural	No	No	No	Very Small/Smaller than usual	No	Yes	Yes	No	Yes	Yes	No	No	No	No		Yes
271	Rural		Female	Singleton	18-29 Years	Yes	First Child	Yes	Health facility delivery	Vaginal	Doctor/Nurse	Less than 8 hour	Natural	Don't know	Yes	No	About Average	Yes	Don't know	Yes	No	No	No	No	No	No	No				Yes
272	Rural		Female	Singleton	18-29 Years	No	Older child of >24 months	Yes	Health facility delivery	Vaginal	Doctor/Nurse	>=8 hour	Started by doctor/nurse	Don't know	No	No		Don't know	No	No	Don't know	No	No	Don't know	No	No	No
273	Rural	Antepartum	Male	Singleton	18-29 Years	No	Older child of >24 months	Yes	Home	Vaginal	Unskilled health provider	>=8 hour	Natural	Yes	No	No	Very Small/Smaller than usual	No	No	No	No	No	No	No	No	No	No
274	Rural	Antepartum	Female	Singleton	>35 Years				Health facility delivery	C-section		>=8 hour		No	No	No	About Average	No		No	No	No	No	No	No
275	Rural	Intrapartum	Male	Singleton	18-29 Years				Health facility delivery	Vaginal	Doctor/Nurse	Less than 8 hour		No	No	No	About Average	No		No	No	No	No	No	No
276	Rural	Antepartum	Male	Singleton	18-29 Years				Health facility delivery	Vaginal	Doctor/Nurse	>=8 hour	Natural	No	No	No		No		No	No	No	No	No	No
277	Rural	Antepartum	Female	Singleton					Health facility delivery	Vaginal		>=8 hour		Yes	No	No	Larger than usual	No		Yes	No	Yes	No	No	No				Yes
278	Rural	Intrapartum	Male	Singleton	18-29 Years	Yes	First Child	No	Home	Vaginal	Unskilled health provider	Less than 8 hour	Natural	No	No	No	Very Small/Smaller than usual	No	No	No	Don't know	No	No	Don't know	No	No	No
279	Rural		Female	Singleton	18-29 Years	No	Older child of 12-24 months	Yes	Health facility delivery	Vaginal	Doctor/Nurse	Unknown	Natural	No	No	Yes	About Average	No	Yes	Yes	No	No	No	No	No	No	No				Yes
280	Rural	Antepartum	Female	Singleton	30-35 Years	Yes	First Child	Yes	Health facility delivery	Vaginal	Doctor/Nurse	>=8 hour	Natural	No	No	No		Yes	Yes	No	No	No	No	No	No	No	No
281	Urban	Antepartum	Female	Singleton	18-29 Years	No	Older child of 12-24 months	Yes	Health facility delivery	Vaginal	Doctor/Nurse	>=8 hour	Started by doctor/nurse	No	No	Yes		Yes	No	Yes	Don't know	No	No	No	No	No	No				Yes
282	Rural	Intrapartum	Male	Singleton	18-29 Years	Yes	First Child	Yes	Home	Vaginal	Unskilled health provider	Less than 8 hour	Natural	Yes	No	Yes	About Average	No	No	Yes	No	No	Yes	No	No	Yes	No		Yes		Yes
283	Rural	Intrapartum	Female	Singleton	18-29 Years	No	Older child of 12-24 months	Yes	Home	Vaginal	Unskilled health provider	Less than 8 hour	Natural	No	Yes	No	Larger than usual	No	Yes	Yes	No	Yes	Yes	No	No	No	No		Yes		Yes
284	Rural		Female	Multiple	18-29 Years	No	Older child of >24 months	Yes	Health facility delivery	Vaginal		Less than 8 hour	Natural	No	No	No	Very Small/Smaller than usual	Yes	Yes	No	No	No	No	No	No	No	No
285	Urban	Antepartum	Male	Singleton	18-29 Years	No	Older child of >24 months	Yes	Health facility delivery	Vaginal	Doctor/Nurse	>=8 hour	Started by doctor/nurse	Yes	No	No	Larger than usual	Yes	Yes	Yes	No	No	No	Don't know	No	No	Yes	Yes
286	Rural	Intrapartum	Male	Singleton	18-29 Years	Yes	First Child	No	Health facility delivery	C-section	Doctor/Nurse	Less than 8 hour	Started by doctor/nurse	Don't know	No	No	About Average	No	Yes	Yes	Yes	Yes	No	No	No	No	No		Yes
287	Rural	Intrapartum	Female	Singleton	18-29 Years	No	Older child of >24 months	No	Health facility delivery	Vaginal	Doctor/Nurse	Less than 8 hour	Natural	No	No	No		No	No	No	Don't know	No	No	Don't know	No	No	Yes
288	Urban	Intrapartum	Male	Multiple	30-35 Years	No	Older child of >24 months	No	Health facility delivery	Vaginal		Less than 8 hour	Natural	No	No	No	About Average	No	Yes	No	No	No	No	No	No	No	No
289	Rural	Intrapartum	Female	Singleton	30-35 Years	Yes	First Child	No	Health facility delivery	Vaginal	Doctor/Nurse	Less than 8 hour	Natural	No	No	No	About Average	No	Yes	No	No	No	No	No	No	No	No
290	Rural	Intrapartum	Male	Singleton	18-29 Years	Yes	First Child	No	Health facility delivery	Vaginal	Doctor/Nurse	Less than 8 hour		No	No	No	Larger than usual	No	Yes	No	No	No	No	No	No	No	No
291	Rural		Male	Singleton	18-29 Years	Yes	First Child	No	Home	Vaginal	Unskilled health provider	Unknown	Natural	No	No	No	About Average	No	No	No	No	No	No	No	No	No	No
292	Rural	Antepartum	Female	Singleton	18-29 Years	Yes	First Child	No	Home	Vaginal	Unskilled health provider	>=8 hour	Natural	No	No	No	About Average	No	Don't know	No	Don't know	No	No	Don't know	No	No	Yes
293	Rural	Antepartum	Male	Singleton	18-29 Years	No	Older child of >24 months	Yes	Home	Vaginal	Unskilled health provider	>=8 hour	Natural	No	No	No	About Average	Yes	No	Yes	Don't know	No	Yes	No	No	Yes	No		Yes
294	Rural	Intrapartum	Male	Singleton	>35 Years	No	Older child of >24 months	Yes	Home	Vaginal	Unskilled health provider	Less than 8 hour	Natural	No	No	No	Larger than usual	No	No	No	No	No	No	No	No	No	No
295	Rural	Intrapartum	Male	Singleton	18-29 Years	No	Older child of >24 months	No	Home	Vaginal	Unskilled health provider	Less than 8 hour	Natural	No	No	No	About Average	No	No	No	No	No	No	No	No	No	No
296	Rural	Antepartum	Male	Singleton	18-29 Years	Yes	First Child	No	Health facility delivery	Vaginal	Doctor/Nurse	>=8 hour	Natural	No	No	No	Very Small/Smaller than usual	No	Yes	Yes	No	No	Yes	No	No	No	No		Yes
297	Rural	Intrapartum	Female	Singleton	18-29 Years				Health facility delivery	C-section	Doctor/Nurse	Less than 8 hour		No	No	Yes	About Average	No		Yes	No	No	No	No	No			Yes			Yes
298	Rural	Antepartum	Female	Singleton	30-35 Years	No	Older child of >24 months	Yes	Health facility delivery	Vaginal	Doctor/Nurse	>=8 hour	Started by doctor/nurse	No	No	No		No	No	No	Don't know	No	No	Don't know	No	No	No
299	Urban	Antepartum	Male	Singleton	18-29 Years				Health facility delivery			>=8 hour	Natural		No	No	Very Small/Smaller than usual	No		No	No	No	No	No	No
300	Rural	Intrapartum	Male	Multiple	18-29 Years	Yes	First Child	Yes	Health facility delivery	Vaginal	Doctor/Nurse	Less than 8 hour	Natural	No	No	No	Very Small/Smaller than usual	No	Yes	No	No	No	No	No	No	No	No
301	Rural		Male	Singleton	18-29 Years	Yes	First Child	No	Health facility delivery	Vaginal	Doctor/Nurse	Unknown	Natural	Don't know	No	No	About Average	No	Yes	Yes	No	Yes	Yes	No	No	Yes	No		Yes
302	Rural	Antepartum	Male	Singleton	30-35 Years				Home	Vaginal		>=8 hour		No	No	No		No		No	No	No	No	No	No
303	Rural	Intrapartum	Male	Singleton	30-35 Years	No	Older child of 12-24 months	Yes	Home	Vaginal	Unskilled health provider	Less than 8 hour	Natural	No	Yes	No	About Average	No	No	Yes	No	No	No	No	No	No	No				Yes
304	Rural	Antepartum	Female	Singleton	>35 Years				Health facility delivery		Doctor/Nurse	>=8 hour	Natural		No	No	About Average	Yes		No	No	No	No	No	No
305	Rural	Antepartum	Female	Multiple	18-29 Years	No	Older child of >24 months	Yes	Health facility delivery	Vaginal	Doctor/Nurse	>=8 hour	Natural	No	No	No	Very Small/Smaller than usual	Yes	Yes	Yes	No	Yes	Yes	No	No	Yes	No		Yes
306	Urban	Antepartum	Female	Singleton	18-29 Years	Yes	First Child	Yes	Health facility delivery	Vaginal	Doctor/Nurse	>=8 hour	Started by doctor/nurse	Yes	No	No		No	No	No	No	No	No	No	No	No	No
307	Rural	Intrapartum	Male	Singleton	18-29 Years	Yes	First Child	Yes	Home	Vaginal	Doctor/Nurse	Less than 8 hour	Natural	Don't know	No	No	About Average	No	No	Yes	Don't know	No	Yes	Don't know	No	No	No		Yes
308	Urban		Male	Singleton	18-29 Years	No	Older child of >24 months	Yes	Health facility delivery	C-section	Doctor/Nurse	>=8 hour	Started by doctor/nurse	No	No	No	Larger than usual	Don't know	Yes	Yes	Yes	Yes	No	No	No	No	No		Yes
309	Rural	Intrapartum	Male	Singleton	18-29 Years	No	Older child of >24 months	Yes	Health facility delivery	Vaginal	Doctor/Nurse	Less than 8 hour	Natural	No	No	No	About Average	No	Yes	No	Don't know	No	No	Don't know	No	No	No
310	Urban	Intrapartum	Male	Singleton					Health facility delivery	Vaginal	Doctor/Nurse	Less than 8 hour		No	No	No	About Average	No		No	No	No	No	No	No
311	Rural	Intrapartum	Female	Singleton	18-29 Years	Yes	First Child		Home	Vaginal	Unskilled health provider	Less than 8 hour	Natural	No	No	No	Very Small/Smaller than usual	No	No	Yes	No	Yes	No	No	No	No	No		Yes
312	Rural	Intrapartum	Female	Singleton	18-29 Years	Yes	First Child	No	Health facility delivery	Vaginal	Doctor/Nurse	Less than 8 hour	Natural	Yes	No	No	About Average	No	Yes	No	No	No	No	No	No	No	No
313	Urban	Antepartum	Male	Singleton	18-29 Years	Yes	First Child	Yes	Health facility delivery	Vaginal	Doctor/Nurse	>=8 hour	Started by doctor/nurse	Yes	No	No	About Average	Yes	Yes	Yes	No	Yes	Yes	No	No	No	No		Yes
314	Rural	Intrapartum	Male	Singleton	18-29 Years	Yes	First Child	No	Home	Vaginal	Unskilled health provider	Less than 8 hour	Natural	Yes	No	No	Very Small/Smaller than usual	No	Yes	No	Don't know	No	No	Don't know	No	No	No
315	Rural	Intrapartum	Male	Singleton	18-29 Years	Yes	First Child	Yes	Health facility delivery	Vaginal	Doctor/Nurse	Less than 8 hour	Started by doctor/nurse	No	No	No	Larger than usual	No	Yes	No	No	No	No	No	No	No	No
316	Rural		Male	Singleton	18-29 Years	Yes	First Child	No	Home	Vaginal	Unskilled health provider	Unknown	Started by doctor/nurse	Don't know	Yes	Yes	Larger than usual	No	Don't know	Yes	Don't know	No	No	Don't know	No	No	No				Yes
317	Rural	Intrapartum	Female	Singleton	18-29 Years	No	Older child of >24 months	Yes	Home	Vaginal	Unskilled health provider	Less than 8 hour	Natural	No	No	No		No	Yes	No	Don't know	No	No	Don't know	No	No	No
318	Rural	Intrapartum	Female	Singleton	18-29 Years	No		Yes	Health facility delivery	Vaginal	Doctor/Nurse	Less than 8 hour	Natural	No	No	No	About Average	No	No	No	No	No	No	No	No	No	No
319	Rural	Intrapartum	Male	Singleton	18-29 Years				Health facility delivery	Vaginal		Less than 8 hour		No	No	No	About Average	No		No	No	No	No	No	No
320	Rural	Intrapartum	Male	Singleton					Health facility delivery	Vaginal		Less than 8 hour		No	Yes	Yes	About Average	No		Yes	No	No	No	No	No						Yes
321	Rural	Intrapartum	Female	Singleton	18-29 Years	No	Older child of 12-24 months	Yes	Health facility delivery	Vaginal	Doctor/Nurse	Less than 8 hour	Started by doctor/nurse	No	No	No	About Average	No	Yes	Yes	No	Yes	No	No	No	No	No		Yes
322	Urban		Female	Singleton	>35 Years	No	Older child of >24 months	No	Health facility delivery	Vaginal	Doctor/Nurse	Less than 8 hour	Natural	No	No	No		Yes	No	No	No	No	No	No	No	No	No
323	Rural		Male	Singleton	30-35 Years	No	Older child of >24 months	Yes	Home	Vaginal	Unskilled health provider	Unknown	Natural	Don't know	No	No	Larger than usual	No	No	No	No	No	No	No	No	No	No
324	Rural	Intrapartum	Female	Singleton	30-35 Years	Yes	First Child	No	Home	Vaginal	Unskilled health provider	Less than 8 hour	Natural	No	No	No	About Average	No	Yes	No	Don't know	No	No	Don't know	No	No	No
325	Rural	Antepartum	Male	Singleton	18-29 Years	No	Older child of 12-24 months	Yes	Home	Vaginal	Unskilled health provider	>=8 hour	Natural	Don't know	No	No	About Average	Yes	No	No	No	No	No	No	No	No	No
326	Rural	Antepartum	Male	Singleton	18-29 Years				Health facility delivery	Vaginal	Doctor/Nurse	>=8 hour		Don't know	No	Yes	About Average	No		Yes	No	No	No	No	No						Yes
327	Urban	Intrapartum	Male	Singleton	18-29 Years	Yes	First Child	Yes	Health facility delivery	Vaginal	Doctor/Nurse	Less than 8 hour	Natural	No	No	No	Larger than usual	No	Yes	No	No	No	No	No	No	No	No
328	Rural		Male	Singleton	>35 Years	No	Older child of 12-24 months	Yes	Health facility delivery	Vaginal	Unskilled health provider	>=8 hour	Started by doctor/nurse	Don't know	No	No	Very Small/Smaller than usual	Don't know	Yes	No	No	No	No	No	No	No	Yes
329	Rural	Antepartum	Female	Multiple	30-35 Years	No	Older child of >24 months	Yes	Health facility delivery	Vaginal	Doctor/Nurse	>=8 hour	Started by doctor/nurse	No	No	No	Very Small/Smaller than usual	Yes	Yes	Yes	Yes	No	No	No	No	No	No		Yes		Yes
330	Rural	Antepartum	Female	Singleton					Home	Vaginal		>=8 hour		Yes	No	No	Very Small/Smaller than usual	Yes		No	No	No	No	No	No
331	Rural	Antepartum	Female	Singleton	18-29 Years	Yes	First Child	Yes	Home	Vaginal	Unskilled health provider	>=8 hour	Natural	Yes	No	No	About Average	Yes	Yes	Yes	Yes	No	No	No	No	No	No		Yes	Yes
332	Rural		Male	Multiple	30-35 Years	No	Older child of >24 months	Yes	Health facility delivery	C-section	Doctor/Nurse	Unknown	Started by doctor/nurse	Don't know	No	No	Very Small/Smaller than usual	Don't know	Yes	No	No	No	No	No	No	No	No
333	Urban	Antepartum	Male	Singleton	18-29 Years	Yes	First Child	No	Home	Vaginal	Unskilled health provider	>=8 hour	Natural	No	No	No	Very Small/Smaller than usual	No	Yes	No	Don't know	No	No	Don't know	No	No	No
334	Rural	Antepartum	Female	Singleton	18-29 Years	Yes	First Child	Yes	Health facility delivery	C-section	Doctor/Nurse	>=8 hour	Natural	No	No	No	About Average	Yes	No	No	No	No	No	No	No	No	No
335	Rural	Antepartum	Male	Singleton	18-29 Years	Yes	First Child	Yes	Health facility delivery	Vaginal	Doctor/Nurse	>=8 hour		No	Yes	No	About Average	No	Yes	Yes	Don't know	No	Yes	Don't know	No	No	No		Yes		Yes
336	Rural	Antepartum	Female	Singleton	30-35 Years	Yes	First Child	Yes	Health facility delivery	Vaginal	Doctor/Nurse	>=8 hour	Started by doctor/nurse	Yes	No	No		Yes	No	No	Don't know	No	No	Don't know	No	No	No
337	Rural	Antepartum	Male	Singleton					Health facility delivery	Vaginal	Doctor/Nurse	>=8 hour		No	No	No	About Average	No		No	No	No	No	No	No
338	Rural	Antepartum	Female	Singleton	30-35 Years	No	Older child of >24 months	No	Home	Vaginal	Unskilled health provider	>=8 hour	Natural	No	No	No	About Average	No	Yes	No	Don't know	No	No	Don't know	No	No	No
339	Rural	Antepartum	Male	Singleton	18-29 Years				Health facility delivery	Vaginal	Doctor/Nurse	>=8 hour	Natural	No	No	No	About Average	No		No	No	No	No	No	No
340	Rural	Antepartum	Female	Singleton	18-29 Years	Yes	First Child	Yes	Health facility delivery	Vaginal	Doctor/Nurse	>=8 hour	Started by doctor/nurse	No	No	No	Very Small/Smaller than usual	No	Yes	No	No	No	No	No	No	No	No
341	Rural		Female	Singleton	30-35 Years	No	Older child of >24 months	Yes	Health facility delivery	Vaginal	Doctor/Nurse	Less than 8 hour	Natural	Don't know	No	No	About Average	Yes	Yes	No	No	No	No	No	No	No	No
342	Rural		Female	Singleton	18-29 Years	Yes	First Child	Yes	Home	Vaginal	Unskilled health provider	Unknown	Natural	No	No	No	Very Small/Smaller than usual	No	Yes	No	No	No	No	No	No	No	No
343	Urban	Intrapartum	Male	Singleton	18-29 Years	No	Older child of >24 months	Yes	Health facility delivery	Vaginal	Doctor/Nurse	Less than 8 hour	Natural	No	No	No	Very Small/Smaller than usual	No	No	No	Don't know	No	No	Don't know	No	No	No
344	Urban	Antepartum	Female	Singleton	18-29 Years			No	Health facility delivery	Vaginal		>=8 hour	Natural	No	No	No		No	No	No	No	No	No	No	No
345	Urban	Intrapartum	Female	Singleton	18-29 Years	No	Older child of 12-24 months	Yes	Health facility delivery	Vaginal	Doctor/Nurse	Less than 8 hour	Started by doctor/nurse	No	Yes	Yes		No	Yes	Yes	No	No	No	No	No	No	No				Yes
346	Rural		Female	Singleton	18-29 Years	No	Older child of 12-24 months	No	Home	Vaginal	Unskilled health provider	Unknown	Natural	No	No	No	Larger than usual	No	Yes	No	No	No	No	No	No	No	No
347	Rural		Male	Singleton	18-29 Years	No	Older child of 12-24 months	Yes	Health facility delivery	Vaginal	Doctor/Nurse	Unknown	Natural	No	No	No	Very Small/Smaller than usual	No	Don't know	Yes	No	No	No	No	No	No	No			Yes
348	Rural		Male	Singleton	30-35 Years	No	Older child of >24 months	Yes	Home	Vaginal	Unskilled health provider	Less than 8 hour	Natural	No	No	No	About Average	Yes	Don't know	No	Don't know	No	No	Don't know	No	No	No
349	Rural		Male	Singleton	18-29 Years	No	Older child of 12-24 months	Yes	Health facility delivery	C-section	Doctor/Nurse	>=8 hour	Started by doctor/nurse	No	No	No	About Average	Don't know	No	Yes	No	Yes	No	No	No	No	No		Yes
350	Rural	Antepartum	Male	Singleton	18-29 Years	Yes	First Child	No	Health facility delivery	Vaginal	Unskilled health provider	>=8 hour	Natural	No	No	No	Larger than usual	No	Yes	No	Don't know	No	No	Don't know	No	No	No
351	Urban	Antepartum	Female	Singleton	30-35 Years	No	Older child of >24 months	No	Health facility delivery	Vaginal	Doctor/Nurse	>=8 hour	Started by doctor/nurse	Yes	No	No		No	Yes	No	No	No	No	No	No	No	No
352	Rural	Intrapartum	Male	Singleton	18-29 Years			No	Home	Vaginal	Unskilled health provider	Less than 8 hour	Natural	No	No	No	Very Small/Smaller than usual	No		Yes	No	Yes	No	No	No				Yes
353	Urban	Intrapartum	Female	Singleton	18-29 Years				Home	Vaginal		Less than 8 hour		No	No	Yes	Very Small/Smaller than usual	No		Yes	No	Yes	No	No	No				Yes		Yes
354	Rural	Intrapartum	Male	Singleton	>35 Years	No	Older child of >24 months	No	Home	Vaginal	Unskilled health provider	Less than 8 hour	Natural	No	No	No	About Average	No	Yes	No	Don't know	No	No	No	No	No	No
355	Rural		Female	Singleton		Yes	First Child		Health facility delivery	Vaginal	Doctor/Nurse	Unknown		No	No	No	About Average	No		No	No	No	No	No	No
356	Urban		Male	Singleton	18-29 Years	Yes	First Child	Yes	Health facility delivery	Vaginal	Doctor/Nurse	Unknown	Natural	Don't know	No	No	About Average	No	Yes	No	No	No	No	No	No	No	No
357	Urban	Antepartum	Male	Singleton	30-35 Years	No	Older child of 12-24 months	Yes	Health facility delivery	Vaginal	Doctor/Nurse	>=8 hour	Natural	No	No	No	About Average	Yes	Yes	Yes	No	No	No	No	No	No	No	Yes
358	Urban	Antepartum	Male	Singleton	18-29 Years	No	Older child of >24 months	Yes	Health facility delivery	Vaginal	Doctor/Nurse	>=8 hour	Started by doctor/nurse	No	No	No	About Average	Yes	No	Yes	No	Yes	Yes	No	No	No	No	Yes	Yes
359	Rural	Antepartum	Male	Singleton	30-35 Years	No	Older child of >24 months	Yes	Health facility delivery	Vaginal	Unskilled health provider	>=8 hour	Natural	No	No	No	Very Small/Smaller than usual	Yes	No	Yes	No	Yes	No	No	No	No	No		Yes	Yes
360	Rural	Antepartum	Male	Singleton	18-29 Years	Yes	First Child	Yes	Health facility delivery	Vaginal	Doctor/Nurse	>=8 hour	Natural	No	No	No	About Average	Yes	Yes	No	No	No	No	No	No	No	No
361	Urban	Antepartum	Female	Singleton	30-35 Years	No	Older child of >24 months	Yes	Don't know	Vaginal	Doctor/Nurse	>=8 hour	Natural	No	No	No	Very Small/Smaller than usual	Yes	No	Yes	No	No	Yes	No	No	No	No		Yes	Yes	Yes
362	Rural	Antepartum	Male	Singleton	30-35 Years				Health facility delivery	Vaginal	Doctor/Nurse	>=8 hour	Natural	No	No	No	Very Small/Smaller than usual	No		No	No	No	No	No	No
363	Rural	Intrapartum	Female	Singleton	18-29 Years	Yes	First Child	Yes	Health facility delivery	Vaginal	Doctor/Nurse	Less than 8 hour	Natural	Don't know	No	No	Very Small/Smaller than usual	No	No	No	No	No	No	No	No	No	No
364	Rural	Antepartum	Female	Singleton				No	Health facility delivery	Vaginal	Doctor/Nurse	>=8 hour	Started by doctor/nurse	Yes	No	No	About Average	Yes		No	No	No	No	No	No
365	Rural	Intrapartum	Male	Singleton					Health facility delivery	C-section	Doctor/Nurse	Less than 8 hour		No	No	No	Very Small/Smaller than usual	No		Yes	Yes	Yes	Yes	No	No				Yes
366	Urban	Antepartum	Male	Singleton	18-29 Years	Yes	First Child	Yes	Home	Vaginal	Unskilled health provider	>=8 hour	Natural	No	No	No	About Average	No	No	No	No	No	No	No	No	No	No
367	Rural	Antepartum	Female	Singleton	30-35 Years			Yes	Home	Vaginal		>=8 hour	Natural	Yes	No	No	Very Small/Smaller than usual	No		No	No	No	No	No	No
368	Rural	Antepartum	Male	Singleton	18-29 Years	No	Older child of >24 months	No	Health facility delivery	Vaginal	Doctor/Nurse	>=8 hour	Started by doctor/nurse	Yes	No	No	About Average	Yes	Yes	No	No	No	No	No	No	Yes	No
369	Rural	Intrapartum	Male	Singleton	30-35 Years				Health facility delivery	Vaginal		Less than 8 hour		No	No	No	About Average	No		No	No	No	No	No	No
370	Rural	Antepartum	Male	Singleton	18-29 Years	No	Older child of 12-24 months	Yes	Home	C-section	Doctor/Nurse	>=8 hour	Started by doctor/nurse	No	No	Yes	Larger than usual	Yes	No	Yes	No	No	No	Don't know	No	No	No				Yes
371	Rural	Antepartum	Male	Singleton	18-29 Years	No	Older child of 12-24 months	Yes	Health facility delivery	Vaginal	Doctor/Nurse	>=8 hour	Started by doctor/nurse	Yes	No	No	Larger than usual	Yes	No	No	No	No	No	No	No	No	No
372	Urban		Female	Singleton	18-29 Years	No	Older child of >24 months	Yes	Health facility delivery	Vaginal	Doctor/Nurse	Less than 8 hour	Natural	No	No	Yes		Yes	Yes	Yes	No	No	No	No	No	No	No				Yes
373	Rural	Antepartum	Female	Singleton	30-35 Years	No	Older child of >24 months	No	Health facility delivery	Vaginal	Doctor/Nurse	>=8 hour	Started by doctor/nurse	No	No	No	Very Small/Smaller than usual	No	No	No	Don't know	No	No	Don't know	No	No	No
374	Rural	Intrapartum	Male	Singleton	18-29 Years	Yes	First Child	No	Health facility delivery	C-section	Doctor/Nurse	Less than 8 hour	Natural	No	No	No	Larger than usual	No	Yes	No	Don't know	No	No	Don't know	No	No	No
375	Rural	Intrapartum	Male	Singleton	18-29 Years	No	Older child of >24 months	Yes	Health facility delivery	Vaginal	Doctor/Nurse	Less than 8 hour	Started by doctor/nurse	No	No	No	About Average	No	Yes	No	No	No	No	No	No	No	No
376	Rural	Antepartum	Male	Singleton	18-29 Years	Yes	First Child	Yes	Health facility delivery	C-section	Doctor/Nurse	>=8 hour	Started by doctor/nurse	Yes	No	No	Very Small/Smaller than usual	No	Yes	Yes	No	Yes	Yes	No	No	No	No		Yes
377	Rural	Intrapartum	Male	Singleton	18-29 Years	Yes	First Child	Yes	Health facility delivery	Vaginal	Doctor/Nurse	Less than 8 hour	Natural	No	No	No	About Average	No	Yes	No	No	No	No	No	No	No	No
378	Rural	Antepartum	Female	Singleton	18-29 Years			No	Health facility delivery	Vaginal		>=8 hour	Natural	No	No	Yes	About Average	No		Yes	No	No	No	No	No						Yes
379	Rural	Antepartum	Male	Singleton					Health facility delivery	Vaginal	Doctor/Nurse	>=8 hour		No	No	No	About Average	No		Yes	No	Yes	Yes	No	No				Yes
380	Rural	Intrapartum	Female	Singleton	30-35 Years	No	Older child of >24 months	No	Health facility delivery	C-section	Doctor/Nurse	Less than 8 hour	Natural	No	No	No	About Average	No	Yes	No	No	No	No	No	No	No	No
381	Rural		Female	Singleton	18-29 Years				Home	Vaginal		Less than 8 hour		No	No	No	About Average	Yes		No	No	No	No	No	No
382	Urban	Intrapartum	Male	Singleton					Health facility delivery	Vaginal	Doctor/Nurse	Less than 8 hour	Natural	Yes	Yes	No	About Average	No		Yes	No	No	No	No	No					Yes	Yes
383	Rural		Male	Singleton	30-35 Years	No	Older child of >24 months	Yes	Health facility delivery	Vaginal	Doctor/Nurse	Unknown	Started by doctor/nurse	Yes	No	No	Very Small/Smaller than usual	Yes	Yes	Yes	No	Yes	No	No	No	No	Yes		Yes
384	Urban	Antepartum	Male	Singleton	30-35 Years				Health facility delivery	Vaginal	Doctor/Nurse	>=8 hour		Don't know	No	No	Very Small/Smaller than usual	No		Yes	Yes	Yes	No	No	No				Yes		Yes
385	Rural	Intrapartum	Male	Singleton	18-29 Years	No	Older child of >24 months	Yes	Health facility delivery	Vaginal	Doctor/Nurse	Less than 8 hour	Started by doctor/nurse	No	No	Yes	About Average	No	Yes	Yes	No	No	No	No	No	Yes					Yes
386	Rural	Antepartum	Male	Singleton	18-29 Years	No	Older child of 12-24 months	Yes	Home	Vaginal	Unskilled health provider	>=8 hour	Natural	No	No	No	Very Small/Smaller than usual	No	Yes	Yes	No	Yes	No	No	No	Yes	No		Yes
387	Rural	Antepartum	Male	Singleton	18-29 Years	No	Older child of >24 months	Yes	Health facility delivery	Vaginal	Doctor/Nurse	>=8 hour	Natural	Yes	No	No	About Average	No	Yes	Yes	No	Yes	No	No	No	No	No		Yes
388	Rural	Antepartum	Male	Singleton	18-29 Years	Yes	First Child	Yes	Health facility delivery	Vaginal	Doctor/Nurse	>=8 hour	Started by doctor/nurse	Yes	Yes	No	About Average	Yes	Yes	Yes	No	No	No	No	No	No	No				Yes
389	Rural		Female	Singleton	18-29 Years				Home	Vaginal	Unskilled health provider	Less than 8 hour	Natural	Yes	No	No	About Average	Yes		Yes	No	Yes	No	No	No				Yes
390	Rural		Male	Singleton	18-29 Years	No	Older child of >24 months	No	Health facility delivery	Vaginal	Doctor/Nurse	Less than 8 hour	Natural	Yes	No	No	About Average	Yes	Yes	Yes	Don't know	Yes	No	Don't know	No	No	No		Yes
391	Rural	Antepartum	Female	Singleton	18-29 Years				Health facility delivery	Vaginal	Doctor/Nurse	>=8 hour		Don't know	No	No	Very Small/Smaller than usual	No	Yes	No	No	No	No	No	No
392	Urban	Antepartum	Female	Singleton	18-29 Years	Yes	First Child	Yes	Health facility delivery	Vaginal	Doctor/Nurse	>=8 hour	Started by doctor/nurse	No	No	No	About Average	Yes	Yes	No	No	No	No	No	No	No	No
393	Rural	Antepartum	Male	Singleton	>35 Years	No	Older child of >24 months	No	Home	Vaginal	Unskilled health provider	>=8 hour	Natural	No	No	No	About Average	No	No	Yes	Don't know	No	Yes	Don't know	No	No	Yes		Yes
394	Urban	Antepartum	Male	Singleton	18-29 Years				Health facility delivery	Vaginal		>=8 hour		No	No	No	About Average	No		Yes	No	Yes	No	No	No				Yes
395	Rural		Male	Singleton	18-29 Years				Home	Vaginal	Doctor/Nurse	Less than 8 hour	Started by doctor/nurse	Yes	No	No	About Average	Yes		Yes	No	No	No	No	No			Yes
396	Urban	Intrapartum	Male	Singleton	18-29 Years	Yes	First Child	No	Home	Vaginal	Unskilled health provider	Less than 8 hour	Natural	Yes	No	No	About Average	No	Yes	No	No	No	No	No	No	No	No
397	Rural	Antepartum	Female	Singleton	18-29 Years	Yes	First Child	Yes	Health facility delivery	Vaginal		>=8 hour	Natural	No	No	No	About Average	Yes	Yes	Yes	No	Yes	No	No	No	No	No		Yes
398	Rural	Antepartum	Male	Singleton	30-35 Years	Yes	First Child	Yes	Home	Vaginal	Doctor/Nurse	>=8 hour	Started by doctor/nurse	No	No	No	Larger than usual	No	No	Yes	No	No	Yes	No	No	No	No		Yes
399	Rural		Male	Singleton	30-35 Years	No	Older child of 12-24 months	No	Home	Vaginal	Unskilled health provider	>=8 hour	Natural	Yes	No	No	About Average	Don't know	No	Yes	Don't know	No	Yes	Don't know	No	No	No		Yes
400	Rural		Male	Singleton	18-29 Years	Yes	First Child	No	Home	Vaginal	Unskilled health provider	Less than 8 hour	Natural	Yes	No	Yes	Very Small/Smaller than usual	Yes	Yes	Yes	No	No	Yes	No	No	No	No		Yes	Yes	Yes
401	Rural	Antepartum	Male	Singleton	18-29 Years	Yes	First Child	Yes	Health facility delivery	Vaginal	Doctor/Nurse	>=8 hour	Started by doctor/nurse	No	No	No	Larger than usual	Yes	Yes	No	No	No	No	No	No	No	No
402	Rural	Antepartum	Male	Singleton	>35 Years	No	Older child of >24 months	No	Home	Vaginal	Unskilled health provider	>=8 hour	Natural	Yes	No	No	Very Small/Smaller than usual	No	No	Yes	Don't know	No	Yes	Don't know	No	No	No		Yes	Yes
403	Rural	Antepartum	Female	Singleton	18-29 Years	Yes	First Child	Yes	Home	Vaginal	Unskilled health provider	>=8 hour	Natural	No	No	No	About Average	No	No	No	No	No	No	No	No	No	No
404	Rural	Antepartum	Male	Singleton	>35 Years	No	Older child of 12-24 months	No	Home	Vaginal	Unskilled health provider	>=8 hour	Natural	No	No	No	About Average	Yes	No	No	No	No	No	No	No	No	No
405	Rural		Male	Singleton	18-29 Years	Yes	First Child	No	Health facility delivery	Vaginal	Doctor/Nurse	Unknown	Started by doctor/nurse	No	No	No	Very Small/Smaller than usual	No	Don't know	No	No	No	No	No	No	No	No
406	Urban	Antepartum	Male	Singleton	18-29 Years				Health facility delivery	Vaginal		>=8 hour		No	No	Yes	About Average	No		Yes	No	Yes	No	No	No				Yes		Yes
407	Urban	Antepartum	Female	Singleton	18-29 Years	No	Older child of 12-24 months	No	Health facility delivery	Vaginal	Doctor/Nurse	>=8 hour	Started by doctor/nurse	No	No	No	Very Small/Smaller than usual	No	No	Yes	Don't know	No	No	Don't know	No	No	No			Yes
408	Rural	Antepartum	Female	Singleton	18-29 Years				Health facility delivery	C-section	Doctor/Nurse	>=8 hour		No	No	No		No		Yes	No	Yes	No	No	No				Yes
409	Rural	Antepartum	Male	Singleton	18-29 Years	No	Older child of >24 months	No	Health facility delivery	Vaginal	Doctor/Nurse	>=8 hour	Natural	No	No	No		No	No	Yes	Don't know	No	Yes	Don't know	Yes	No	No		Yes
410	Rural	Antepartum	Male	Singleton	18-29 Years	Yes	First Child	Yes	Home	Vaginal	Unskilled health provider	>=8 hour	Natural	No	No	No	Very Small/Smaller than usual	No	No	No	No	No	No	No	No	No	No
411	Rural	Antepartum	Male	Singleton	18-29 Years	Yes	First Child	Yes	Health facility delivery	Vaginal	Doctor/Nurse	>=8 hour	Natural	No	No	No	Larger than usual	Yes	Yes	Yes	No	No	No	No	No	No	No	Yes
412	Rural	Intrapartum	Male	Singleton	18-29 Years	Yes	First Child	Yes	Health facility delivery	Vaginal	Doctor/Nurse	Less than 8 hour	Natural	Yes	No	Yes	Very Small/Smaller than usual	No	Yes	Yes	No	No	Yes	No	No	No	No		Yes		Yes
413	Rural	Antepartum	Male	Singleton	18-29 Years	No	Older child of >24 months	Yes	Home	Vaginal	Doctor/Nurse	>=8 hour	Started by doctor/nurse	Yes	No	No	About Average	Yes	Yes	Yes	No	No	Yes	No	No	No	No		Yes	Yes
414	Rural		Male	Singleton					Health facility delivery	C-section	Doctor/Nurse	Unknown		No	No	No	About Average	No		Yes	Yes	No	No	No	No				Yes
415	Rural	Antepartum	Female	Singleton				Yes	Health facility delivery	Vaginal	Doctor/Nurse	>=8 hour	Started by doctor/nurse	Yes	No	No	Very Small/Smaller than usual	Yes		Yes	No	No	No	No	No					Yes
416	Rural	Antepartum	Male	Singleton	18-29 Years	No	Older child of >24 months	No	Health facility delivery	Vaginal	Doctor/Nurse	>=8 hour	Natural	No	No	No		No	Yes	Yes	Don't know	No	Yes	Don't know	No	Yes	No		Yes
417	Rural	Antepartum	Male	Singleton	30-35 Years	No	Older child of 12-24 months	No	Health facility delivery	Vaginal	Doctor/Nurse	>=8 hour	Natural	Yes	No	No	About Average	Yes	Yes	No	No	No	No	No	No	No	No
418	Rural		Female	Singleton	18-29 Years	Yes	First Child	Yes	Home	Vaginal	Unskilled health provider	>=8 hour	Natural	Yes	No	No		Don't know	Yes	No	No	No	No	No	No	No	No
419	Rural	Antepartum	Male	Singleton	30-35 Years	No	Older child of >24 months	No	Home	Vaginal	Unskilled health provider	>=8 hour	Started by doctor/nurse	No	No	No	About Average	No	No	Yes	Don't know	No	No	Don't know	No	No	No			Yes
420	Urban	Antepartum	Male	Singleton					Health facility delivery	Vaginal	Doctor/Nurse	>=8 hour	Started by doctor/nurse	Don't know	No	No	About Average	No		Yes	Yes	No	No	No	No				Yes
421	Rural	Antepartum	Female	Singleton	18-29 Years	No	Older child of >24 months	Yes	Health facility delivery	C-section	Doctor/Nurse	>=8 hour	Started by doctor/nurse	Don't know	No	No	Very Small/Smaller than usual	Yes	Yes	No	No	No	No	No	No	No	No
422	Rural	Intrapartum	Female	Singleton	18-29 Years	No		Yes	Health facility delivery	Vaginal	Doctor/Nurse	Less than 8 hour		Don't know	No	No	About Average	No		Yes	No	No	Yes	No	No				Yes
423	Urban	Antepartum	Male	Singleton	18-29 Years			No	Health facility delivery	Vaginal		>=8 hour		Don't know	No	No		No		Yes	No	No	No	No	No					Yes
424	Rural	Intrapartum	Male	Singleton	18-29 Years	No	Older child of >24 months	No	Health facility delivery	Vaginal	Unskilled health provider	Less than 8 hour	Natural	Yes	No	No	About Average	No	No	No	Don't know	No	No	No	No	No	No
425	Rural	Intrapartum	Female	Singleton	18-29 Years	Yes	First Child	Yes	Health facility delivery	Vaginal	Doctor/Nurse	Less than 8 hour	Natural	No	No	No	About Average	No	Yes	No	No	No	No	No	No	No	No
426	Rural	Intrapartum	Male	Singleton					Health facility delivery	C-section	Doctor/Nurse	Less than 8 hour	Natural	No	No	No	Larger than usual	No		No	No	No	No	No	No
427	Rural		Female	Singleton	30-35 Years	Yes	First Child	Yes	Health facility delivery	Vaginal	Doctor/Nurse	>=8 hour	Started by doctor/nurse	Don't know	No	No	About Average	Don't know	Yes	No	No	No	No	No	No	No	No
428	Rural	Antepartum	Male	Singleton	18-29 Years	Yes	First Child	Yes	Health facility delivery	Vaginal	Doctor/Nurse	>=8 hour	Natural	No	No	No	Larger than usual	Yes	Yes	No	No	No	No	No	No	No	No
429	Rural	Antepartum	Male	Singleton	18-29 Years	Yes	First Child	Yes	Health facility delivery	Vaginal	Doctor/Nurse	>=8 hour	Natural	No	No	No	About Average	No	Yes	No	No	No	No	No	No	No	No
430	Rural		Female	Singleton	30-35 Years	No	Older child of >24 months	Yes	Health facility delivery	Vaginal	Doctor/Nurse	Less than 8 hour	Natural	No	No	Yes		Don't know	Yes	Yes	No	No	No	No	No	No	No				Yes
431	Rural	Antepartum	Female	Multiple	18-29 Years	Yes	First Child	Yes	Health facility delivery	Vaginal	Doctor/Nurse	>=8 hour	Natural	No	No	No	Very Small/Smaller than usual	No	Yes	Yes	No	No	No	No	No	No	No			Yes
432	Urban	Antepartum	Male	Singleton	18-29 Years	No	Older child of >24 months	Yes	Health facility delivery	C-section	Doctor/Nurse	>=8 hour	Started by doctor/nurse	Don't know	No	No	Larger than usual	No	Yes	No	No	No	No	No	No	No	No
433	Urban		Female	Singleton	18-29 Years	Yes	First Child	Yes	Health facility delivery	Vaginal	Doctor/Nurse	Less than 8 hour	Natural	No	No	No	Larger than usual	Yes	Yes	Yes	No	No	No	No	No	No	No	Yes		Yes
434	Rural	Intrapartum	Female	Singleton	18-29 Years	Yes	First Child	Yes	Health facility delivery	Vaginal	Doctor/Nurse	Less than 8 hour	Natural	No	No	No	Larger than usual	No	Yes	No	No	No	No	No	No	No	No
435	Rural	Intrapartum	Male	Singleton	18-29 Years	Yes	First Child	Yes	Health facility delivery	Vaginal	Doctor/Nurse	Less than 8 hour	Started by doctor/nurse	No	No	Yes	About Average	No	Yes	Yes	No	No	No	No	No	No	No				Yes
436	Rural		Male	Singleton	18-29 Years	No	Older child of 12-24 months	Yes	Health facility delivery	Vaginal	Doctor/Nurse	>=8 hour	Started by doctor/nurse	Don't know	No	No	About Average	Don't know	Yes	Yes	No	No	No	No	No	No	No			Yes
437	Rural	Antepartum	Female	Singleton	18-29 Years				Health facility delivery	Vaginal	Doctor/Nurse	>=8 hour	Natural	Yes	No	No	Very Small/Smaller than usual	No		Yes	Yes	Yes	No	No	No				Yes
438	Urban	Antepartum	Female	Singleton	18-29 Years	Yes	First Child	No	Health facility delivery	Vaginal	Doctor/Nurse	>=8 hour	Started by doctor/nurse	Yes	No	No		No	No	No	No	No	No	No	No	No	No
439	Rural	Intrapartum	Female	Singleton	30-35 Years	No	Older child of >24 months	No	Health facility delivery	Vaginal	Unskilled health provider	Less than 8 hour	Natural	No	No	No	Larger than usual	No	No	Yes	Don't know	No	No	Don't know	No	No	No			Yes
440	Rural	Antepartum	Male	Singleton					Health facility delivery	C-section	Doctor/Nurse	>=8 hour		Don't know	No	No	About Average	No		Yes	No	No	No	No	Yes				Yes
441	Urban	Antepartum	Female	Singleton	18-29 Years	Yes	First Child	Yes	Home	Vaginal	Unskilled health provider	>=8 hour	Natural	No	No	No	About Average	No	Yes	No	No	No	No	No	No	No	No
442	Rural	Antepartum	Female	Singleton	18-29 Years				Health facility delivery	Vaginal	Doctor/Nurse	>=8 hour	Natural	Don't know	No	Yes	Very Small/Smaller than usual	No		Yes	No	No	No	No	No						Yes
443	Rural	Intrapartum	Male	Singleton	18-29 Years	Yes	First Child	Yes	Home	Vaginal	Unskilled health provider	Less than 8 hour	Natural	No	No	Yes	About Average	No	Yes	Yes	Yes	No	No	No	No	No	No		Yes		Yes
444	Rural		Female	Singleton	18-29 Years	Yes	First Child	No	Health facility delivery	Vaginal	Unskilled health provider	Less than 8 hour	Natural	No	No	No	Larger than usual	Yes	No	Yes	No	Yes	No	No	No	No	No		Yes
445	Rural	Antepartum	Male	Singleton	30-35 Years	No	Older child of >24 months	Yes	Home	Vaginal	Unskilled health provider	>=8 hour	Natural	No	No	No	Very Small/Smaller than usual	Yes	No	No	No	No	No	No	No	No	No
446	Rural	Intrapartum	Male	Singleton	30-35 Years				Home	Vaginal	Doctor/Nurse	Less than 8 hour		No	No	No	About Average	No		No	No	No	No	No	No
447	Urban	Intrapartum	Female	Singleton	18-29 Years	Yes	First Child	Yes	Health facility delivery	Vaginal	Doctor/Nurse	Less than 8 hour	Natural	No	No	No	Larger than usual	No	Yes	Yes	No	No	Yes	No	No	Yes	No		Yes
448	Rural	Intrapartum	Male	Singleton	30-35 Years	No	Older child of >24 months	Yes	Home	Vaginal	Doctor/Nurse	Less than 8 hour	Natural	No	No	No	Very Small/Smaller than usual	No	Yes	Yes	No	Yes	No	No	No	No	No		Yes
449	Rural	Antepartum	Male	Singleton	18-29 Years	No	Older child of >24 months	Yes	Health facility delivery	Vaginal	Doctor/Nurse	>=8 hour	Natural	No	No	No	Very Small/Smaller than usual	No	Yes	No	No	No	No	No	No	No	No
450	Rural	Antepartum	Male	Singleton	30-35 Years	No	Older child of >24 months	Yes	Health facility delivery	Vaginal	Doctor/Nurse	>=8 hour	Natural	No	No	No	About Average	Yes	Yes	Yes	No	Yes	No	Don't know	No	No	No		Yes
451	Rural	Antepartum	Male	Singleton					Health facility delivery	Vaginal	Doctor/Nurse	>=8 hour		No	No	No	About Average	No		No	No	No	No	No	No
452	Urban	Antepartum	Male	Singleton	18-29 Years	Yes	First Child	Yes	Health facility delivery	Vaginal	Doctor/Nurse	>=8 hour	Natural	No	No	No	Very Small/Smaller than usual	No	Yes	Yes	No	No	No	No	No	No	No	Yes
453	Rural		Female	Singleton	30-35 Years	No	Older child of >24 months	Yes	Health facility delivery	Vaginal	Doctor/Nurse	Less than 8 hour	Natural	Yes	Yes	No	Very Small/Smaller than usual	Yes	Yes	Yes	No	Yes	Yes	No	No	Yes	No		Yes	Yes	Yes
454	Rural		Male	Singleton	30-35 Years	No	Older child of 12-24 months	No	Health facility delivery	Vaginal	Doctor/Nurse	Unknown	Started by doctor/nurse	No	No	No	Larger than usual	No	No	No	Don't know	No	No	Don't know	No	No	No
455	Rural	Antepartum	Male	Singleton	18-29 Years	No	Older child of >24 months	Yes	Health facility delivery	Vaginal	Doctor/Nurse	>=8 hour	Natural	No	No	No	Very Small/Smaller than usual	Yes	Yes	No	No	No	No	No	No	No	No
456	Rural	Antepartum	Male	Singleton	30-35 Years	No	Older child of 12-24 months		Health facility delivery	Vaginal	Doctor/Nurse	>=8 hour	Started by doctor/nurse	No	No	No	Very Small/Smaller than usual	No	Yes	No	Don't know	No	No	Don't know	No	Yes	No
457	Rural	Antepartum	Male	Singleton	30-35 Years	No	Older child of >24 months	Yes	Health facility delivery	Vaginal	Doctor/Nurse	>=8 hour	Natural	No	No	No	About Average	No	No	No	No	No	No	No	No	No	No
458	Rural		Female	Singleton	30-35 Years	No	Older child of >24 months	No	Home	Vaginal	Unskilled health provider	Less than 8 hour	Natural	Yes	No	No	About Average	Yes	No	No	No	No	No	No	No	No	No
459	Rural	Antepartum	Female	Singleton	18-29 Years	Yes	First Child	Yes	Health facility delivery	Vaginal	Doctor/Nurse	>=8 hour	Started by doctor/nurse	No	No	No	Very Small/Smaller than usual	No	Yes	No	No	No	No	No	No	No	No
460	Rural	Intrapartum	Female	Singleton	18-29 Years	No	Older child of >24 months	No	Health facility delivery	Vaginal	Doctor/Nurse	Less than 8 hour	Natural	No	No	No	About Average	No	No	No	Don't know	No	No	Don't know	No	No	No
461	Rural	Antepartum	Male	Singleton	18-29 Years	Yes	First Child	Yes	Home	Vaginal	Unskilled health provider	>=8 hour	Natural	No	No	No	About Average	No	No	Yes	Don't know	No	Yes	Don't know	No	No	No		Yes
462	Rural	Antepartum	Male	Singleton	30-35 Years	No	Older child of >24 months	Yes	Health facility delivery	Vaginal		>=8 hour	Started by doctor/nurse	No	No	No		No	No	Yes	No	No	Yes	No	No	Yes	No		Yes
463	Rural	Antepartum	Female	Singleton				Yes	Health facility delivery	Vaginal	Doctor/Nurse	>=8 hour	Natural	Don't know	No	No	About Average	No		Yes	No	Yes	Yes	No	No				Yes
464	Rural		Male	Singleton	18-29 Years	Yes	First Child	Yes	Home	Vaginal	Unskilled health provider	Unknown	Natural	No	No	No	About Average	Yes	No	No	Don't know	No	No	Don't know	No	No	No
465	Rural	Antepartum	Male	Singleton	30-35 Years	Yes	First Child	Yes	Home	Vaginal	Unskilled health provider	>=8 hour	Natural	Yes	No	Yes	About Average	No	No	Yes	Yes	Yes	Yes	No	No	No	No		Yes		Yes
466	Rural	Antepartum	Male	Singleton				Yes	Health facility delivery	C-section		>=8 hour		No	No	No	About Average	Yes		No	No	No	No	No	No
467	Rural		Male	Singleton					Health facility delivery			Unknown	Natural		No	No	About Average	No		No	No	No	No	No	No
468	Rural	Intrapartum	Male	Singleton	18-29 Years	No	Older child of >24 months	No	Home	Vaginal	Unskilled health provider	Less than 8 hour	Natural	No	No	No	About Average	No	No	No	Don't know	No	No	Don't know	No	No	No
469	Rural	Antepartum	Male	Singleton	>35 Years	No	Older child of >24 months	Yes	Health facility delivery	Vaginal	Doctor/Nurse	>=8 hour	Started by doctor/nurse	Yes	No	No	About Average	No	Yes	Yes	Yes	Yes	Yes	No	No	Yes	No		Yes	Yes
470	Rural	Intrapartum	Female	Multiple	18-29 Years	No	Older child of >24 months	Yes	Health facility delivery	Vaginal	Doctor/Nurse	Less than 8 hour	Natural	No	No	No	Very Small/Smaller than usual	No	Yes	No	No	No	No	No	No	No	No
471	Rural	Intrapartum	Male	Singleton	18-29 Years	No	Older child of 12-24 months	No	Health facility delivery	C-section	Doctor/Nurse	Less than 8 hour	Started by doctor/nurse	No	No	No	About Average	No	No	No	Don't know	No	No	Don't know	No	No	No
472	Rural	Intrapartum	Male	Singleton	18-29 Years	Yes	First Child	Yes	Health facility delivery	Vaginal	Doctor/Nurse	Less than 8 hour	Natural	No	No	No	Very Small/Smaller than usual	No	No	No	No	No	No	No	No	No	No
473	Urban	Intrapartum	Female	Singleton	18-29 Years	No	Older child of >24 months	Yes	Health facility delivery	C-section	Doctor/Nurse	Less than 8 hour	Started by doctor/nurse	No	No	No	About Average	No	No	No	No	No	No	Don't know	No	No	No
474	Rural	Antepartum	Female	Multiple	>35 Years				Home	Vaginal	Doctor/Nurse	>=8 hour		No	No	Yes	Very Small/Smaller than usual	No		Yes	No	No	No	No	No						Yes
475	Urban	Antepartum	Male	Singleton	18-29 Years	Yes	First Child	Yes	Health facility delivery	Vaginal	Doctor/Nurse	>=8 hour	Natural	No	No	No	Very Small/Smaller than usual	No	Yes	No	No	No	No	Don't know	No	No	No
476	Rural		Male	Singleton	18-29 Years	No	Older child of >24 months	Yes	Health facility delivery	Vaginal	Doctor/Nurse	>=8 hour	Natural	Don't know	No	No	Very Small/Smaller than usual	Don't know	No	No	Don't know	No	No	Don't know	No	No	No
477	Rural	Intrapartum	Male	Multiple					Home	Vaginal		Less than 8 hour		No	No	No	Very Small/Smaller than usual	No		No	No	No	No	No	No
478	Rural		Male	Singleton	18-29 Years	No	Older child of 12-24 months	No	Home	Vaginal	Unskilled health provider	Less than 8 hour	Natural	No	No	No	About Average	Yes	No	No	Don't know	No	No	Don't know	No		No
479	Rural	Antepartum	Male	Singleton	18-29 Years	No	Older child of 12-24 months	No	Health facility delivery	Vaginal	Unskilled health provider	>=8 hour	Natural	No	No	No	Very Small/Smaller than usual	Yes	No	Yes	No	No	Yes	No	No	No	No		Yes
480	Rural		Male	Singleton	30-35 Years	No	Older child of 12-24 months	No	Health facility delivery	Vaginal	Doctor/Nurse	Unknown	Natural	Don't know	No	No	Very Small/Smaller than usual	No	Yes	No	No	No	No	No	No	No	No
481	Rural	Antepartum	Male	Singleton	18-29 Years	No	Older child of >24 months	No	Home	Vaginal	Unskilled health provider	>=8 hour	Natural	Yes	No	No	About Average	No	Yes	No	No	No	No	No	No	No	No
482	Rural	Antepartum	Male	Singleton	30-35 Years	No	Older child of >24 months	Yes	Health facility delivery	Vaginal	Doctor/Nurse	>=8 hour	Started by doctor/nurse	No	No	No	Very Small/Smaller than usual	No	No	No	No	No	No	No	No	No	No
483	Rural	Antepartum	Male	Singleton	18-29 Years	Yes	First Child	Yes	Health facility delivery	Vaginal	Doctor/Nurse	>=8 hour	Natural	No	No	No	About Average	No	Yes	No	No	No	No	No	No	No	No
484	Urban	Antepartum	Male	Singleton	30-35 Years	No	Older child of >24 months	No	Health facility delivery	Vaginal	Doctor/Nurse	>=8 hour	Natural	No	No	No		No	Yes	No	No	No	No	No	No	No	Yes
485	Rural	Antepartum	Male	Singleton	18-29 Years	No	Older child of >24 months	No	Home	Vaginal	Unskilled health provider	>=8 hour	Natural	No	No	No	About Average	No	Yes	No	Don't know	No	No	Don't know	No	No	No
486	Urban	Antepartum	Female	Singleton	18-29 Years			Yes	Home	Vaginal		>=8 hour		Yes	No	No	Very Small/Smaller than usual	No		Yes	Yes	Yes	No	No	No				Yes
487	Rural		Female	Singleton	18-29 Years	Yes	First Child	Yes	Health facility delivery	Vaginal	Doctor/Nurse	Unknown	Started by doctor/nurse	No	No	Yes	Very Small/Smaller than usual	No	Yes	Yes	Don't know	No	Yes	No	No	No	No		Yes		Yes
488	Rural	Intrapartum	Male	Singleton	18-29 Years	Yes	First Child	Yes	Health facility delivery	Vaginal	Unskilled health provider	Less than 8 hour	Natural	No	No	No	Larger than usual	No	Yes	Yes	No	Yes	No	No	No	No	No		Yes	Yes
489	Urban	Intrapartum	Female	Singleton	30-35 Years	Yes	First Child	Yes	Health facility delivery	Vaginal	Doctor/Nurse	Less than 8 hour	Natural	Don't know	No	No	About Average	No	Yes	No	No	No	No	No	No	No	No
490	Rural	Antepartum	Male	Singleton	>35 Years	No	Older child of >24 months	No	Health facility delivery	Vaginal	Doctor/Nurse	>=8 hour	Natural	No	No	No	About Average	No	No	No	No	No	No	No	No	No	No
491	Rural		Female	Singleton	18-29 Years	No	Older child of 12-24 months	Yes	Home	Vaginal	Unskilled health provider	Unknown	Natural	No	No	No	About Average	No	Don't know	No	Don't know	No	No	Don't know	No	No	No
492	Urban	Antepartum	Male	Singleton	18-29 Years	Yes	First Child	Yes	Home	Vaginal	Unskilled health provider	>=8 hour	Natural	No	No	No	Very Small/Smaller than usual	Yes	No	Yes	No	No	No	No	No	No	No			Yes
493	Urban	Antepartum	Male	Singleton	>35 Years	No	Older child of >24 months	No	Health facility delivery	Vaginal	Doctor/Nurse	>=8 hour	Natural	No	No	No	About Average	No	Yes	No	Don't know	No	No	Don't know	No	No	No
494	Rural	Antepartum	Female	Singleton	18-29 Years	No	Older child of >24 months	No	Home	Vaginal	Unskilled health provider	>=8 hour	Natural	Yes	No	No	Very Small/Smaller than usual	No	Yes	No	Don't know	No	No	Don't know	No	No	No
495	Rural		Male	Singleton					Home	Vaginal	Doctor/Nurse	Unknown		Yes	No	No	Very Small/Smaller than usual	No		No	No	No	No	No	No
496	Rural	Antepartum	Male	Singleton	18-29 Years	No	Older child of >24 months	Yes	Health facility delivery	Vaginal	Doctor/Nurse	>=8 hour	Natural	No	No	Yes	About Average	No	No	Yes	No	No	No	No	No	No	No				Yes
497	Rural	Antepartum	Female	Singleton	>35 Years	No	Older child of >24 months	No	Health facility delivery	Vaginal	Doctor/Nurse	>=8 hour	Natural	No	No	No	About Average	No	No	No	No	No	No	No	No	Yes	No
498	Rural		Male	Singleton	18-29 Years	No		No	Health facility delivery	Vaginal	Doctor/Nurse	Unknown	Natural	Don't know	No	No	About Average	Don't know	Yes	Yes	No	Yes	No	No	No	No	No		Yes	Yes
499	Rural	Intrapartum	Male	Multiple	18-29 Years	Yes	First Child	Yes	Health facility delivery	Vaginal	Doctor/Nurse	Less than 8 hour	Natural	Yes	No	No	About Average	No	Yes	No	No	No	No	No	No	No	No
500	Rural	Antepartum	Male	Singleton	18-29 Years	Yes	First Child	No	Health facility delivery	Vaginal	Doctor/Nurse	>=8 hour	Started by doctor/nurse	Don't know	No	No	Very Small/Smaller than usual	Yes	No	Yes	Don't know	No	Yes	Don't know	No	No	No		Yes
501	Rural		Male	Singleton	18-29 Years	No	Older child of 12-24 months	Yes	Health facility delivery	Vaginal	Doctor/Nurse	Unknown	Natural	No	No	No		No	Don't know	No	No	No	No	No	No	No	No
502	Rural	Intrapartum	Male	Singleton	18-29 Years	No	Older child of 12-24 months	Yes	Home	Vaginal	Unskilled health provider	Less than 8 hour	Natural	No	No	No	Very Small/Smaller than usual	No	Yes	Yes	Yes	No	No	No	No	No	No		Yes
503	Rural	Antepartum	Male	Singleton	18-29 Years				Health facility delivery	Vaginal	Doctor/Nurse	>=8 hour		No	No	No	About Average	No		No	No	No	No	No	No
504	Rural	Antepartum	Male	Singleton	30-35 Years	No	Older child of >24 months	Yes	Health facility delivery	Vaginal	Doctor/Nurse	>=8 hour	Started by doctor/nurse	Yes	No	Yes	Very Small/Smaller than usual	Yes	No	Yes	No	Yes	No	No	No	No	No		Yes		Yes
505	Rural	Antepartum	Male	Singleton	18-29 Years	Yes	First Child	Yes	Health facility delivery	Vaginal	Doctor/Nurse	>=8 hour	Natural	Yes	No	No	About Average	Yes	Yes	No	Don't know	No	No	Don't know	No	No	No
506	Urban	Intrapartum	Female	Singleton	18-29 Years	No	Older child of >24 months	Yes	Health facility delivery	Vaginal	Doctor/Nurse	Less than 8 hour	Started by doctor/nurse	Don't know	No	Yes	About Average	No	No	Yes	No	No	No	No	No	No	No	Yes			Yes
507	Rural	Intrapartum	Male	Singleton	18-29 Years	No	Older child of >24 months	Yes	Home	Vaginal	Doctor/Nurse	Less than 8 hour	Natural	Yes	No	Yes	About Average	No	Yes	Yes	No	Yes	No	No	No	No	No		Yes	Yes	Yes
508	Rural	Antepartum	Male	Singleton	18-29 Years	Yes	First Child	Yes	Health facility delivery	Vaginal	Doctor/Nurse	>=8 hour	Natural	Yes	No	No	About Average	Yes	Yes	Yes	No	Yes	No	No	No	No	No		Yes	Yes
509	Rural	Antepartum	Female	Singleton	30-35 Years	No	Older child of >24 months	No	Home	Vaginal	Unskilled health provider	>=8 hour	Natural	Yes	No	No	Very Small/Smaller than usual	Yes	No	No	Don't know	No	No	Don't know	No	No	No
510	Rural	Intrapartum	Male	Singleton	18-29 Years	Yes	First Child	Yes	Health facility delivery	Vaginal	Doctor/Nurse	Less than 8 hour	Natural	No	Yes	Yes	About Average	No	Yes	Yes	No	No	No	No	No	No	No				Yes
511	Rural	Antepartum	Male	Singleton	18-29 Years	Yes	First Child	Yes	Home	Vaginal	Doctor/Nurse	>=8 hour	Natural	No	No	Yes	About Average	Yes	No	Yes	No	No	No	No	No	No	No				Yes
512	Rural	Intrapartum	Female	Singleton	18-29 Years	No	Older child of 12-24 months	No	Health facility delivery	Vaginal	Doctor/Nurse	Less than 8 hour	Started by doctor/nurse	Yes	No	No	About Average	No	Yes	No	No	No	No	No	No	No	No
513	Rural	Antepartum	Male	Singleton	30-35 Years	Yes	First Child	No	Health facility delivery	Vaginal	Doctor/Nurse	>=8 hour	Natural	Yes	No	No	Very Small/Smaller than usual	Yes	No	No	No	No	No	No	No	No	No
514	Rural	Antepartum	Female	Singleton	18-29 Years	No	Older child of >24 months	Yes	Home	Vaginal	Unskilled health provider	>=8 hour	Natural	No	No	Yes	Very Small/Smaller than usual	No	Yes	Yes	No	Yes	Yes	No	Yes	No	No		Yes		Yes
515	Rural	Antepartum	Male	Singleton	18-29 Years				Home	Vaginal	Doctor/Nurse	>=8 hour	Started by doctor/nurse	No	No	Yes	Very Small/Smaller than usual	No		Yes	No	No	No	No	No						Yes
516	Rural		Male	Singleton	30-35 Years	No	Older child of 12-24 months	Yes	Health facility delivery	Vaginal	Doctor/Nurse	Less than 8 hour	Started by doctor/nurse	No	No	No	Larger than usual	Yes	No	Yes	Yes	No	No	No	No	No	No	Yes	Yes	Yes
517	Rural	Intrapartum	Male	Singleton	18-29 Years	No	Older child of >24 months	No	Health facility delivery	Vaginal	Doctor/Nurse	Less than 8 hour	Natural	No	No	No	About Average	No	Yes	Yes	Yes	No	No	No	No	No	No		Yes
518	Rural	Antepartum	Male	Singleton	30-35 Years	No	Older child of >24 months	Yes	Health facility delivery	Vaginal	Doctor/Nurse	>=8 hour	Started by doctor/nurse	Yes	No	No	About Average	Yes	No	Yes	Don't know	No	Yes	Don't know	No	No	No		Yes
519	Urban		Female	Singleton	18-29 Years	No	Older child of 12-24 months	Yes	Health facility delivery	Vaginal	Doctor/Nurse	Less than 8 hour	Natural	No	No	No	Larger than usual	Don't know	Yes	No	No	No	No	No	No	No	No
520	Rural	Intrapartum	Male	Singleton					Health facility delivery	Vaginal	Doctor/Nurse	Less than 8 hour	Natural	No	No	No	Very Small/Smaller than usual	No		No	No	No	No	No	No
521	Rural		Female	Singleton	30-35 Years	No	Older child of >24 months	Yes	Health facility delivery	C-section	Doctor/Nurse	Less than 8 hour	Natural	Don't know	No	No	About Average	Yes	Yes	Yes	Yes	No	No	No	No	No	No		Yes
522	Urban		Male	Singleton	18-29 Years	No	Older child of >24 months	Yes	Health facility delivery	C-section	Doctor/Nurse	>=8 hour	Started by doctor/nurse	Don't know	No	No		Don't know	No	No	No	No	No	No	No	No	No
523	Rural		Male	Singleton	30-35 Years				Home		Doctor/Nurse	Unknown	Started by doctor/nurse		No	No	About Average	Yes		No	No	No	No	No	No
524	Rural	Antepartum	Male	Singleton					Health facility delivery	C-section	Doctor/Nurse	>=8 hour	Natural	No	No	Yes		No		Yes	Yes	No	No	No	No				Yes		Yes
525	Rural	Antepartum	Male	Singleton	30-35 Years	No	Older child of >24 months	No	Health facility delivery	Vaginal	Doctor/Nurse	>=8 hour	Natural	No	No	No	About Average	No	No	No	No	No	No	No	No	No	No
526	Rural	Intrapartum	Female	Singleton	18-29 Years	No	Older child of >24 months	Yes	Health facility delivery	C-section	Doctor/Nurse	Less than 8 hour	Natural	No	No	No	About Average	No	No	Yes	No	Yes	No	No	No	No	No		Yes
527	Rural	Antepartum	Male	Singleton	>35 Years				Home			>=8 hour		No	Yes	No	About Average	No		Yes	No	No	No	No	No						Yes
528	Rural	Intrapartum	Female	Singleton	18-29 Years				Health facility delivery	Vaginal	Doctor/Nurse	Less than 8 hour		No	No	Yes	Very Small/Smaller than usual	No		Yes	No	No	No	No	No						Yes
529	Rural	Antepartum	Female	Singleton					Home	Vaginal		>=8 hour	Natural	No	No	No	Very Small/Smaller than usual	No		Yes	No	Yes	No	No	No				Yes
530	Rural		Female	Singleton	18-29 Years	Yes	First Child	Yes	Health facility delivery	Vaginal	Unskilled health provider	>=8 hour	Natural	Yes	No	No		Don't know	Yes	Yes	No	Yes	No	No	No	No	No		Yes
531	Rural	Antepartum	Male	Singleton	30-35 Years	No	Older child of 12-24 months	Yes	Health facility delivery	C-section	Doctor/Nurse	>=8 hour	Started by doctor/nurse	No	No	No	Larger than usual	No	No	Yes	No	Yes	No	No	No	Yes	No		Yes
532	Rural	Antepartum	Male	Singleton					Home	Vaginal		>=8 hour		No	No	Yes		Yes		Yes	No	Yes	No	No	No				Yes		Yes
533	Rural	Antepartum	Female	Singleton	30-35 Years	No	Older child of >24 months	No	Home	Vaginal	Unskilled health provider	>=8 hour	Natural	No	No	Yes	Very Small/Smaller than usual	No	No	Yes	Don't know	No	No	Don't know	No	No	No				Yes
534	Rural	Antepartum	Male	Singleton	18-29 Years			Yes	Home	Vaginal	Doctor/Nurse	>=8 hour		Yes	No	No	Very Small/Smaller than usual	No		Yes	No	No	Yes	No	No				Yes
535	Rural		Male	Singleton	18-29 Years	No	Older child of 12-24 months	Yes	Home	Vaginal		Unknown	Natural	No	No	No	About Average	No	No	No	Don't know	No	No	Don't know	No	No	No
536	Urban	Antepartum	Female	Singleton					Health facility delivery	C-section	Doctor/Nurse	>=8 hour		No	No	No		No		Yes	No	No	Yes	No	No				Yes
537	Urban	Antepartum	Male	Singleton	18-29 Years	No	Older child of 12-24 months	Yes	Home	Vaginal	Unskilled health provider	>=8 hour	Natural	Don't know	No	No	Very Small/Smaller than usual	Yes	Yes	Yes	Don't know	No	Yes	Don't know	No	No	No		Yes
538	Urban	Intrapartum	Female	Singleton	18-29 Years	No	Older child of >24 months	No	Home	Vaginal	Unskilled health provider	Less than 8 hour	Natural	No	No	No	Larger than usual	No	No	No	Don't know	No	No	Don't know	No	No	No
539	Rural	Antepartum	Male	Singleton	18-29 Years				Health facility delivery	C-section	Doctor/Nurse	>=8 hour	Natural	No	No	Yes	Larger than usual	No		Yes	No	No	No	No	No						Yes
540	Rural		Male	Singleton	18-29 Years	Yes	First Child	Yes	Health facility delivery	Vaginal	Doctor/Nurse	Unknown	Natural	Don't know	No	No	About Average	Don't know	Don't know	No	Don't know	No	No	Don't know	No	No	No
541	Rural	Intrapartum	Female	Singleton	30-35 Years	Yes	First Child	No	Home	Vaginal	Unskilled health provider	Less than 8 hour	Natural	Yes	No	No	About Average	No	Yes	No	Don't know	No	No	Don't know	No	Yes	No
542	Rural	Intrapartum	Male	Singleton	30-35 Years				Home	Vaginal	Unskilled health provider	Less than 8 hour		Don't know	No	No	Very Small/Smaller than usual	No		No	No	No	No	No	No
543	Rural	Intrapartum	Male	Singleton	18-29 Years	Yes	First Child	No	Home	Vaginal	Unskilled health provider	Less than 8 hour	Natural	No	No	No	About Average	No	Yes	No	Don't know	No	No	Don't know	No	No	No
544	Rural	Antepartum	Male	Singleton	30-35 Years	Yes	First Child	No	Health facility delivery	Vaginal	Doctor/Nurse	>=8 hour	Started by doctor/nurse	No	No	No	Very Small/Smaller than usual	Yes	No	Yes	No	Yes	No	No	No	No	No		Yes	Yes
545	Rural	Antepartum	Male	Multiple	18-29 Years	Yes	First Child	Yes	Health facility delivery	Vaginal	Doctor/Nurse	>=8 hour	Started by doctor/nurse	Yes	No	Yes	Larger than usual	Yes	No	Yes	Don't know	Yes	Yes	Don't know	No	Yes	No		Yes	Yes	Yes
546	Rural	Antepartum	Male	Singleton	>35 Years	No	Older child of >24 months	Yes	Home	Vaginal	Unskilled health provider	>=8 hour	Natural	Yes	Yes	Yes	About Average	Yes	No	Yes	No	No	No	No	No	No	No				Yes
547	Rural	Intrapartum	Male	Singleton	18-29 Years	No	Older child of >24 months	Yes	Home	Vaginal	Unskilled health provider	Less than 8 hour	Natural	No	No	No	Larger than usual	No	No	No	Don't know	No	No	Don't know	No	No	No
548	Rural	Antepartum	Female	Singleton	30-35 Years	No	Older child of 12-24 months	Yes	Home	Vaginal	Unskilled health provider	>=8 hour	Natural	No	No	No	Larger than usual	No	No	No	No	No	No	No	No	No	No
549	Rural	Antepartum	Female	Singleton	18-29 Years				Health facility delivery	Vaginal	Doctor/Nurse	>=8 hour	Started by doctor/nurse	No	No	No	Larger than usual	No		No	No	No	No	No	No
550	Rural	Antepartum	Female	Singleton	18-29 Years	Yes	First Child	No	Home	Vaginal	Unskilled health provider	>=8 hour	Natural	Yes	Yes	No	Larger than usual	Yes	Yes	Yes	Don't know	No	Yes	Don't know	No	No	No		Yes		Yes
551	Urban		Male	Singleton	18-29 Years	No	Older child of 12-24 months	No	Home	Vaginal	Unskilled health provider	Less than 8 hour	Natural	No	No	No	Very Small/Smaller than usual	Yes	No	Yes	No	Yes	No	No	No	No	No		Yes
552	Rural	Intrapartum	Female	Singleton	18-29 Years			No	Home	Vaginal	Unskilled health provider	Less than 8 hour	Natural	No	No	No	Very Small/Smaller than usual	No	No	No	No	No	No	No	No
553	Rural	Antepartum	Female	Singleton	30-35 Years	Yes	First Child	Yes	Health facility delivery	Vaginal	Doctor/Nurse	>=8 hour	Natural	No	No	No	About Average	Yes	No	No	No	No	No	No	No	No	No
554	Rural	Intrapartum	Female	Singleton	18-29 Years	Yes	First Child	Yes	Health facility delivery	Vaginal	Doctor/Nurse	Less than 8 hour	Natural	No	No	No	Very Small/Smaller than usual	No	Yes	No	No	No	No	No	No	No	No
555	Rural		Male	Singleton	18-29 Years	No	Older child of 12-24 months	No	Health facility delivery	Vaginal	Doctor/Nurse	Unknown	Started by doctor/nurse	No	No	No	About Average	Don't know	Yes	No	No	No	No	No	No	No	No
556	Rural	Intrapartum	Female	Singleton	18-29 Years	Yes	First Child	Yes	Health facility delivery	Vaginal	Doctor/Nurse	Less than 8 hour	Started by doctor/nurse	No	No	No	Larger than usual	No	Yes	Yes	No	No	No	No	No	Yes	No			Yes
557	Rural	Intrapartum	Male	Singleton	30-35 Years			Yes	Health facility delivery	Vaginal		Less than 8 hour		No	Yes	No	Very Small/Smaller than usual	No		Yes	No	Yes	Yes	No	No				Yes		Yes
558	Rural		Male	Singleton	18-29 Years	Yes	First Child	No	Home	Vaginal	Unskilled health provider	Unknown	Natural	Don't know	No	No	About Average	Don't know	No	No	No	No	No	No	No	No	No
559	Rural	Antepartum	Female	Singleton	18-29 Years	No	Older child of >24 months	No	Health facility delivery	Vaginal	Doctor/Nurse	>=8 hour	Natural	Yes	No	No	About Average	No	No	No	No	No	No	No	No	No	No
560	Rural	Antepartum	Female	Singleton	18-29 Years	No	Older child of >24 months	Yes	Health facility delivery	Vaginal	Doctor/Nurse	>=8 hour	Natural	No	No	No	Very Small/Smaller than usual	Yes	Yes	No	No	No	No	No	No	No	No
561	Rural	Antepartum	Male	Singleton	18-29 Years	Yes	First Child	Yes	Health facility delivery	Vaginal	Unskilled health provider	>=8 hour	Natural	No	No	No	Very Small/Smaller than usual	No	No	No	Don't know	No	No	Don't know	No	No	Yes
562	Urban	Antepartum	Male	Singleton	18-29 Years				Health facility delivery	Vaginal	Doctor/Nurse	>=8 hour	Started by doctor/nurse	Don't know	No	No	Very Small/Smaller than usual	No		No	No	No	No	No	No
563	Rural		Male	Singleton					Health facility delivery	Vaginal	Doctor/Nurse	Unknown		No	Yes	Yes	About Average	No		Yes	No	No	No	No	No						Yes
564	Rural		Male	Singleton	18-29 Years				Home	Vaginal	Doctor/Nurse	Unknown		Yes	No	No	About Average	Don't know		No	No	No	No	No	No
565	Rural	Antepartum	Female	Singleton	18-29 Years			Yes	Health facility delivery	Vaginal	Doctor/Nurse	>=8 hour	Natural	No	No	No	Very Small/Smaller than usual	No	Yes	No	No	No	No	No	No	No	No
566	Rural	Antepartum	Male	Singleton	30-35 Years	Yes	First Child	Yes	Health facility delivery	C-section	Doctor/Nurse	>=8 hour	Started by doctor/nurse	Don't know	No	No	About Average	No	No	Yes	Yes	Yes	No	No	No	No	No		Yes
567	Rural	Antepartum	Male	Singleton	30-35 Years	No	Older child of >24 months	Yes	Health facility delivery	Vaginal	Unskilled health provider	>=8 hour	Started by doctor/nurse	Yes	No	Yes	About Average	Yes	No	Yes	Yes	Yes	Yes	No	No	No	No		Yes	Yes	Yes
568	Urban		Male	Singleton	18-29 Years	No	Older child of 12-24 months	Yes	Health facility delivery	Vaginal	Doctor/Nurse	Less than 8 hour		Yes	No	No	About Average	Don't know	Yes	No	No	No	No	No	No	No	No
569	Rural	Antepartum	Female	Singleton	18-29 Years	Yes	First Child	Yes	Health facility delivery	Vaginal	Doctor/Nurse	>=8 hour	Natural	No	No	Yes	About Average	No	Yes	Yes	No	No	No	No	No	No	No				Yes
570	Rural	Intrapartum	Male	Singleton	30-35 Years	No	Older child of >24 months	Yes	Health facility delivery	C-section	Doctor/Nurse	Less than 8 hour	Started by doctor/nurse	No	No	No		No	Yes	No	Don't know	No	No	Don't know	No	No	No
571	Rural	Antepartum	Male	Singleton	>35 Years	No	Older child of >24 months	Yes	Home	Vaginal	Unskilled health provider	>=8 hour	Natural	No	No	No	About Average	No	Yes	Yes	Don't know	No	Yes	Don't know	No	No	No		Yes
572	Rural	Antepartum	Female	Singleton	30-35 Years	No	Older child of >24 months	Yes	Health facility delivery	Vaginal	Doctor/Nurse	>=8 hour	Started by doctor/nurse	No	No	No	About Average	No	No	No	No	No	No	No	No	No	No
573	Rural		Female	Singleton	18-29 Years	Yes	First Child	Yes	Health facility delivery	Vaginal	Doctor/Nurse	>=8 hour	Started by doctor/nurse	Don't know	No	No	Very Small/Smaller than usual	Don't know	Yes	Yes	No	No	No	No	Yes	No	No		Yes
574	Rural	Antepartum	Male	Singleton	18-29 Years	Yes	First Child	Yes	Health facility delivery	Vaginal	Doctor/Nurse	>=8 hour	Natural	Yes	No	No	About Average	Yes	Yes	No	No	No	No	No	No	No	No
575	Rural	Antepartum	Male	Singleton					Health facility delivery	Vaginal	Doctor/Nurse	>=8 hour		No	No	No	About Average	No		Yes	Yes	Yes	No	No	No				Yes
576	Rural	Antepartum	Male	Singleton	>35 Years	No	Older child of >24 months	Yes	Home	Vaginal	Unskilled health provider	>=8 hour	Natural	Yes	Yes	No	About Average	No	No	Yes	No	Yes	Yes	No	No	No	No		Yes		Yes
577	Rural	Intrapartum	Female	Multiple	18-29 Years	No	Older child of >24 months	Yes	Health facility delivery	Vaginal	Doctor/Nurse	Less than 8 hour		No	No	No	Larger than usual	No	Yes	No	No	No	No	No	No	No	No
578	Rural		Male	Singleton	18-29 Years	No	Older child of >24 months	No	Health facility delivery	C-section		Unknown	Natural	No	No	No	About Average	No	Don't know	Yes	No	Yes	No	No	No	No	No		Yes
579	Rural	Intrapartum	Female	Singleton	30-35 Years	No	Older child of 12-24 months	Yes	Home	Vaginal	Unskilled health provider	Less than 8 hour	Natural	Yes	No	No	About Average	No	No	No	Don't know	No	No	Don't know	No	No	No
580	Rural	Antepartum	Male	Singleton	18-29 Years	Yes	First Child	No	Health facility delivery	C-section	Doctor/Nurse	>=8 hour	Natural	Yes	No	No	Very Small/Smaller than usual	Yes	Yes	Yes	No	Yes	Yes	No	No	No	No		Yes
581	Rural	Antepartum	Male	Singleton	18-29 Years	No	Older child of >24 months	Yes	Health facility delivery	Vaginal	Doctor/Nurse	>=8 hour	Natural	Yes	No	No	Very Small/Smaller than usual	No	Yes	Yes	No	Yes	Yes	No	Yes	Yes	No		Yes
582	Rural	Antepartum	Male	Singleton	>35 Years	No	Older child of >24 months	Yes	Home	Vaginal	Unskilled health provider	>=8 hour	Natural	No	No	No	About Average	No	No	Yes	Yes	No	Yes	No	No	Yes	No		Yes
583	Rural	Antepartum	Male	Singleton	30-35 Years	No	Older child of >24 months	No	Home	Vaginal	Unskilled health provider	>=8 hour	Natural	Yes	No	No	Very Small/Smaller than usual	No	Yes	Yes	Don't know	No	No	Don't know	No	No	No			Yes
584	Rural	Intrapartum	Male	Singleton	30-35 Years				Home	Vaginal		Less than 8 hour		Yes	No	No		No		Yes	No	Yes	No	No	No				Yes
585	Rural	Antepartum	Male	Singleton	18-29 Years				Health facility delivery	Vaginal	Doctor/Nurse	>=8 hour		Don't know	No	No	About Average	Yes		Yes	No	No	No	No	No			Yes
586	Rural	Intrapartum	Female	Singleton	18-29 Years			Yes	Health facility delivery	Vaginal		Less than 8 hour	Natural	No	No	No	About Average	No		Yes	No	Yes	No	No	No				Yes
587	Rural	Intrapartum	Male	Singleton	18-29 Years	Yes	First Child	Yes	Health facility delivery	Vaginal	Doctor/Nurse	Less than 8 hour	Started by doctor/nurse	No	No	Yes	About Average	No	No	Yes	No	No	No	No	No	No	No				Yes
588	Rural	Intrapartum	Male	Singleton	18-29 Years	Yes	First Child	Yes	Health facility delivery	Vaginal	Doctor/Nurse	Less than 8 hour	Natural	No	No	No	About Average	No	Yes	Yes	No	Yes	Yes	No	No	Yes	No		Yes
589	Rural	Intrapartum	Male	Singleton	18-29 Years	Yes	First Child	Yes	Home	Vaginal	Unskilled health provider	Less than 8 hour	Natural	No	No	No		No	Yes	No	No	No	No	No	No	No	No
590	Rural		Female	Singleton					Home	Vaginal	Unskilled health provider	Unknown	Natural	No	No	No	About Average	No		No	No	No	No	No	No
591	Rural	Antepartum	Male	Singleton	18-29 Years	No	Older child of 12-24 months	Yes	Health facility delivery	Vaginal	Doctor/Nurse	>=8 hour	Natural	No	No	No	About Average	Yes	No	No	No	No	No	No	No	No	No
592	Rural	Antepartum	Female	Singleton	>35 Years	No		No	Home	Vaginal	Unskilled health provider	>=8 hour	Natural	Yes	No	No	Very Small/Smaller than usual	Yes	No	No	Don't know	No	No	Don't know	No	No	No
593	Rural		Female	Singleton	30-35 Years	No	Older child of >24 months	Yes	Home	Vaginal	Unskilled health provider	Unknown	Natural	No	No	No	Very Small/Smaller than usual	No	No	No	Don't know	No	No	Don't know	No	No	No
594	Rural	Antepartum	Male	Singleton	>35 Years				Health facility delivery	Vaginal	Doctor/Nurse	>=8 hour		Don't know	No	No	About Average	No		Yes	No	Yes	No	No	No				Yes
595	Rural	Antepartum	Male	Singleton	18-29 Years	Yes	First Child	No	Home	Vaginal	Unskilled health provider	>=8 hour	Natural	Don't know	No	No	About Average	No	No	No	No	No	No	No	No	No	No
596	Rural	Antepartum	Female	Singleton	30-35 Years				Health facility delivery	Vaginal		>=8 hour	Natural	No	No	No	About Average	No		Yes	No	Yes	No	No	No				Yes
597	Rural	Intrapartum	Female	Multiple	18-29 Years	No		Yes	Health facility delivery	Vaginal	Doctor/Nurse	Less than 8 hour	Natural	No	No	No	Very Small/Smaller than usual	No	Yes	No	No	No	No	No	No	No	No
598	Rural		Male	Singleton	18-29 Years	No	Older child of >24 months	Yes	Health facility delivery	Vaginal	Doctor/Nurse	Unknown	Natural	No	No	No	About Average	Don't know	Yes	No	No	No	No	No	No	No	No
599	Rural	Antepartum	Male	Singleton	18-29 Years	Yes	First Child	Yes	Health facility delivery	Vaginal	Doctor/Nurse	>=8 hour	Started by doctor/nurse	Yes	No	No	Larger than usual	No	No	Yes	No	No	No	Yes	No	No	No		Yes
600	Rural		Male	Singleton	18-29 Years			Yes	Health facility delivery	Vaginal	Doctor/Nurse	Unknown	Natural	No	No	No	About Average	No		No	No	No	No	No	No
601	Rural	Antepartum	Female	Singleton	30-35 Years	Yes	First Child	Yes	Home	Vaginal	Unskilled health provider	>=8 hour	Natural	Yes	No	No	About Average	Yes	No	No	No	No	No	Don't know	No	No	No
602	Rural	Antepartum	Female	Singleton	30-35 Years	No	Older child of >24 months	Yes	Health facility delivery	Vaginal	Doctor/Nurse	>=8 hour	Natural	No	No	No	Larger than usual	No	Don't know	No	No	No	No	No	No	No	No
603	Rural	Antepartum	Male	Singleton	18-29 Years	No	Older child of >24 months	Yes	Home	Vaginal	Doctor/Nurse	>=8 hour	Natural	No	No	No	Very Small/Smaller than usual	No	Yes	No	No	No	No	No	No		No
604	Rural		Male	Singleton	18-29 Years	No	Older child of 12-24 months	No	Home	Vaginal	Unskilled health provider	Unknown	Natural	Don't know	No	No	Very Small/Smaller than usual	No	No	No	Don't know	No	No	Don't know	No	No	No
605	Rural	Antepartum	Female	Singleton	30-35 Years	No	Older child of >24 months	No	Health facility delivery	Vaginal	Doctor/Nurse	>=8 hour	Started by doctor/nurse	Yes	No	Yes	Very Small/Smaller than usual	No	Yes	Yes	Don't know	No	No	Don't know	No	No	No				Yes
606	Rural	Intrapartum	Female	Singleton	18-29 Years	No	Older child of 12-24 months	No	Health facility delivery	Vaginal	Doctor/Nurse	Less than 8 hour	Natural	Yes	No	No	About Average	No	No	No	Don't know	No	No	Don't know	No	No	No
607	Rural	Antepartum	Female	Singleton	30-35 Years	No	Older child of >24 months	No	Home	Vaginal	Doctor/Nurse	>=8 hour	Natural	Yes	No	No	About Average	Yes	Yes	No	No	No	No	No	No	No	No
608	Rural	Intrapartum	Female	Singleton	18-29 Years	No	Older child of >24 months	No	Home	Vaginal	Unskilled health provider	Less than 8 hour	Natural	Yes	No	Yes	Very Small/Smaller than usual	No	No	Yes	No	Yes	No	No	No	No	No		Yes	Yes	Yes
609	Rural	Antepartum	Male	Singleton	>35 Years	No	Older child of >24 months	No	Health facility delivery	Vaginal	Doctor/Nurse	>=8 hour	Natural	No	No	No	About Average	No	No	No	Don't know	No	No	Don't know	No	No	No
610	Rural	Intrapartum	Female	Singleton	18-29 Years	No	Older child of >24 months	Yes	Home	Vaginal	Unskilled health provider	Less than 8 hour	Natural	No	No	Yes	Larger than usual	No	Yes	Yes	No	No	No	No	Yes	No	No		Yes		Yes
611	Urban	Intrapartum	Male	Singleton	18-29 Years	No	Older child of >24 months	Yes	Home	Vaginal	Unskilled health provider	Less than 8 hour	Natural	No	No	No	About Average	No	Yes	Yes	No	Yes	No	No	No	No	No		Yes
612	Rural		Female	Singleton	18-29 Years	No	Older child of >24 months	Yes	Home	Vaginal	Unskilled health provider	Unknown	Natural	No	Yes	No	About Average	Yes	Yes	Yes	No	No	No	No	No	No	No				Yes
613	Rural	Antepartum	Female	Singleton	30-35 Years	No	Older child of >24 months	No	Home	Vaginal	Unskilled health provider	>=8 hour	Natural	No	No	No	About Average	No	No	No	Don't know	No	No	No	No	No	No
614	Rural	Antepartum	Female	Singleton	18-29 Years	No	Older child of >24 months	Yes	Health facility delivery	Vaginal	Doctor/Nurse	>=8 hour	Started by doctor/nurse	No	No	Yes		Yes	Yes	Yes	No	No	No	No	No	Yes	No				Yes
615	Rural	Antepartum	Female	Singleton	30-35 Years	Yes	First Child	Yes	Health facility delivery	Vaginal	Doctor/Nurse	>=8 hour	Started by doctor/nurse	Yes	No	No	About Average	No	No	No	No	No	No	No	No	No	No
616	Rural	Antepartum	Male	Singleton	18-29 Years	Yes	First Child	Yes	Home	Vaginal	Unskilled health provider	>=8 hour	Natural	Yes	No	No	About Average	No	Yes	No	Don't know	No	No	Don't know	No	No	No
617	Rural		Male	Singleton	>35 Years	No	Older child of >24 months	No	Health facility delivery	C-section	Doctor/Nurse	>=8 hour	Started by doctor/nurse	Don't know	No	No		Don't know	Yes	No	Don't know	No	No	Don't know	No	No	No
618	Rural		Male	Singleton	18-29 Years	No	Older child of 12-24 months	No	Health facility delivery	Vaginal	Doctor/Nurse	Unknown	Natural	No	No	No	About Average	No	Yes	Yes	Yes	Yes	No	No	No	No	No		Yes
619	Rural	Intrapartum	Female	Singleton	18-29 Years	Yes	First Child	No	Health facility delivery	Vaginal	Doctor/Nurse	Less than 8 hour	Natural	No	No	No	About Average	No	No	No	No	No	No	No	No	No	No
620	Rural	Antepartum	Male	Singleton	18-29 Years	No	Older child of 12-24 months	No	Home	Vaginal	Unskilled health provider	>=8 hour	Natural	Don't know	No	No	Very Small/Smaller than usual	No	No	No	Don't know	No	No	Don't know	No	No	No
621	Rural	Antepartum	Male	Singleton	18-29 Years	Yes	First Child	Yes	Home	Vaginal	Unskilled health provider	>=8 hour	Started by doctor/nurse	Don't know	No	No	About Average	Yes	No	Yes	No	Yes	No	No	No	No	No		Yes
622	Rural		Male	Singleton	18-29 Years	No		No	Health facility delivery	Vaginal	Doctor/Nurse	Unknown	Natural	No	No	No	Very Small/Smaller than usual	No	Yes	No	Don't know	No	No	Don't know	No	No	No
623	Rural		Male	Singleton	30-35 Years	No	Older child of 12-24 months	Yes	Health facility delivery	C-section	Doctor/Nurse	Less than 8 hour	Started by doctor/nurse	Yes	No	Yes	About Average	Yes	Yes	Yes	No	No	No	Don't know	No	No	No				Yes
624	Rural		Male	Singleton	18-29 Years	Yes	First Child	No	Home	Vaginal	Unskilled health provider	Less than 8 hour	Natural	Yes	No	No	About Average	Don't know	No	No	No	No	No	No	No	No	No
625	Rural	Antepartum	Female	Singleton	30-35 Years	No	Older child of 12-24 months	Yes	Health facility delivery	Vaginal	Unskilled health provider	>=8 hour	Natural	Yes	No	No		No	Yes	Yes	No	No	Yes	No	No		No		Yes
626	Rural	Intrapartum	Female	Singleton	30-35 Years	No	Older child of >24 months	No	Health facility delivery	Vaginal	Doctor/Nurse	Less than 8 hour	Natural	No	No	No	About Average	No	Yes	No	No	No	No	No	No	No	No
627	Rural	Antepartum	Male	Singleton					Health facility delivery	Vaginal	Doctor/Nurse	>=8 hour	Natural	No	No	No	Larger than usual	No		No	No	No	No	No	No
628	Rural	Intrapartum	Female	Singleton	30-35 Years				Health facility delivery	Vaginal	Doctor/Nurse	Less than 8 hour	Started by doctor/nurse	No	No	No	Larger than usual	No		Yes	No	Yes	No	No	No				Yes
629	Rural	Antepartum	Male	Singleton	18-29 Years	No	Older child of >24 months	Yes	Health facility delivery	Vaginal	Doctor/Nurse	>=8 hour	Natural	Yes	No	No	About Average	Yes	No	No	No	No	No	No	No	No	No
630	Urban		Male	Singleton	18-29 Years	Yes	First Child	Yes	Home	Vaginal	Unskilled health provider	>=8 hour	Natural	No	No	Yes	About Average	Don't know	Yes	Yes	No	Yes	No	No	No	No	No		Yes	Yes	Yes
631	Rural	Antepartum	Male	Singleton	18-29 Years	Yes	First Child	Yes	Health facility delivery	C-section	Doctor/Nurse	>=8 hour	Natural	No	No	No	About Average	Yes	No	No	No	No	No	No	No	No	No
632	Rural	Antepartum	Female	Singleton	18-29 Years	Yes	First Child	Yes	Health facility delivery	Vaginal	Doctor/Nurse	>=8 hour	Started by doctor/nurse	No	Yes	No	About Average	No	No	Yes	No	Yes	No	No	No	No	No		Yes		Yes
633	Rural		Male	Singleton	18-29 Years	Yes	First Child	No	Home	Vaginal	Unskilled health provider	Less than 8 hour	Natural	No	No	No		Don't know	No	Yes	Don't know	No	No	Don't know	Yes	No	No		Yes
634	Rural	Intrapartum	Female	Singleton				Yes	Health facility delivery	Vaginal	Doctor/Nurse	Less than 8 hour	Natural	Don't know	No	No	About Average	No		Yes	No	No	No	No	No					Yes
635	Urban	Antepartum	Male	Singleton	>35 Years	No	Older child of >24 months	Yes	Home	Vaginal	Unskilled health provider	>=8 hour	Natural	Yes	No	No	Very Small/Smaller than usual	No	Yes	Yes	Yes	Yes	Yes	No	No	No	No		Yes
636	Rural	Antepartum	Male	Singleton	30-35 Years	No	Older child of >24 months	No	Home	Vaginal	Unskilled health provider	>=8 hour	Natural	Yes	No	No	About Average	Yes	Yes	Yes	Don't know	No	No	Don't know	No	No	No			Yes
637	Rural		Male	Singleton	18-29 Years	Yes	First Child	Yes	Home	Vaginal	Unskilled health provider	Less than 8 hour	Natural	No	No	No	About Average	Yes	No	No	Don't know	No	No	Don't know	No	No	No
638	Rural		Male	Singleton	18-29 Years				Health facility delivery		Doctor/Nurse	Unknown			No	No	About Average	No		No	No	No	No	No	No
639	Rural		Female	Singleton	18-29 Years	Yes	First Child	Yes	Health facility delivery	Vaginal	Doctor/Nurse	Less than 8 hour	Natural	No	No	No	About Average	Don't know	Yes	Yes	No	Yes	No	No	No	No	No		Yes
640	Rural		Male	Singleton	18-29 Years				Health facility delivery	C-section	Doctor/Nurse	Unknown		Don't know	No	No	Very Small/Smaller than usual	No		No	No	No	No	No	No
641	Rural	Antepartum	Male	Singleton	18-29 Years	Yes	First Child	Yes	Health facility delivery	Vaginal		>=8 hour	Started by doctor/nurse	No	No	No	About Average	No		Yes	No	Yes	No	No	No	No			Yes	Yes
642	Rural	Antepartum	Male	Singleton	18-29 Years	Yes	First Child	No	Health facility delivery	Vaginal	Doctor/Nurse	>=8 hour	Natural	No	No	No	Very Small/Smaller than usual	No	Yes	No	Don't know	No	No	Don't know	No	No	No
643	Rural	Antepartum	Male	Singleton	18-29 Years	No	Older child of 12-24 months	Yes	Health facility delivery	Vaginal	Doctor/Nurse	>=8 hour	Started by doctor/nurse	Yes	No	No	About Average	No	Yes	No	Don't know	No	No	Don't know	No	No	No
644	Rural	Antepartum	Male	Singleton	30-35 Years			No	Health facility delivery	Vaginal	Unskilled health provider	>=8 hour	Natural	No	No	No	Very Small/Smaller than usual	Yes	No	Yes	No	Yes	No	No	No	No	Yes		Yes
645	Rural	Antepartum	Female	Singleton	30-35 Years	No	Older child of >24 months	Yes	Health facility delivery	Vaginal	Doctor/Nurse	>=8 hour	Natural	No	No	Yes	Larger than usual	No	Yes	Yes	Don't know	No	No	Don't know	No	Yes	No				Yes
646	Rural	Intrapartum	Male	Singleton	18-29 Years			Yes	Health facility delivery	C-section		Less than 8 hour		No	No	No		No		No	No	No	No	No	No
647	Urban	Antepartum	Female	Singleton					Health facility delivery	C-section	Doctor/Nurse	>=8 hour		No	No	No	Very Small/Smaller than usual	No		No	No	No	No	No	No
648	Urban	Antepartum	Male	Singleton	18-29 Years	No	Older child of 12-24 months	Yes	Home	Vaginal	Unskilled health provider	>=8 hour	Natural	Don't know	Yes	No	Very Small/Smaller than usual	No	Yes	Yes	Don't know	Yes	Yes	Don't know	No	Yes	No		Yes		Yes
649	Rural	Antepartum	Male	Singleton	18-29 Years	No	Older child of >24 months	No	Health facility delivery	Vaginal	Doctor/Nurse	>=8 hour	Natural	No	No	No	Very Small/Smaller than usual	No	Yes	No	Don't know	No	No	Don't know	No	No	No
650	Rural	Intrapartum	Female	Singleton	18-29 Years	No	Older child of 12-24 months	Yes	Home	Vaginal	Unskilled health provider	Less than 8 hour	Natural	No	No	No	About Average	No	Yes	Yes	Don't know	No	Yes	Don't know	No	Yes	No		Yes
651	Urban		Female	Singleton	18-29 Years	Yes	First Child	Yes	Health facility delivery	Vaginal	Doctor/Nurse	Unknown	Natural	Don't know	No	No	About Average	No	Yes	No	No	No	No	No	No	No	No
652	Rural		Male	Singleton	30-35 Years	No	Older child of 12-24 months	Yes	Home	Vaginal	Unskilled health provider	>=8 hour	Natural	No	No	No	Very Small/Smaller than usual	Don't know	No	No	No	No	No	No	No	No	No
653	Rural	Antepartum	Male	Singleton	18-29 Years	Yes	First Child	No	Home	Vaginal	Unskilled health provider	>=8 hour	Natural	No	No	No	About Average	Yes	Yes	No	No	No	No	No	No	No	No
654	Urban		Male	Singleton	30-35 Years	No	Older child of >24 months	Yes	Health facility delivery	Vaginal	Doctor/Nurse	Less than 8 hour	Started by doctor/nurse	No	No	No	About Average	Yes	Yes	Yes	No	No	No	No	No	No	No			Yes
655	Rural	Antepartum	Male	Singleton	30-35 Years	Yes	First Child	No	Home	Vaginal	Unskilled health provider	>=8 hour	Natural	No	No	No	Larger than usual	No	Yes	No	Don't know	No	No	Don't know	No	No	No
656	Rural	Intrapartum	Male	Singleton	30-35 Years				Health facility delivery	Vaginal	Doctor/Nurse	Less than 8 hour		Don't know	No	No		No		No	No	No	No	No	No
657	Rural	Antepartum	Female	Singleton	30-35 Years	No	Older child of >24 months	Yes	Health facility delivery	Vaginal	Doctor/Nurse	>=8 hour	Natural	Don't know	No	No	About Average	Yes	Yes	No	No	No	No	No	No	No	No
658	Rural	Antepartum	Male	Singleton	18-29 Years	Yes	First Child	Yes	Health facility delivery	C-section	Doctor/Nurse	>=8 hour	Natural	Don't know	No	No	Larger than usual	No	Yes	No	No	No	No	No	No	No	No
659	Rural		Female	Singleton	30-35 Years	No	Older child of >24 months	Yes	Health facility delivery	Vaginal	Doctor/Nurse	>=8 hour	Natural	Don't know	No	No	About Average	Don't know	No	No	No	No	No	No	No	No	No
660	Rural	Antepartum	Female	Singleton	18-29 Years	Yes	First Child	Yes	Health facility delivery	Vaginal	Doctor/Nurse	>=8 hour	Started by doctor/nurse	Yes	No	No	About Average	Yes	No	Yes	Yes	Yes	No	No	No	No	No		Yes
661	Urban	Intrapartum	Male	Singleton	18-29 Years				Health facility delivery	Vaginal		Less than 8 hour		Yes	Yes	No	About Average	No		Yes	Yes	Yes	No	No	No				Yes		Yes
662	Urban		Male	Singleton	18-29 Years	No	Older child of >24 months	Yes	Home	Vaginal	Unskilled health provider	Less than 8 hour	Started by doctor/nurse	No	No	No	Larger than usual	Yes	No	Yes	No	Yes	Yes	No	No	Yes	No		Yes	Yes
663	Rural	Intrapartum	Female	Singleton	30-35 Years	No	Older child of >24 months	No	Home	Vaginal	Unskilled health provider	Less than 8 hour	Natural	No	No	No	About Average	No	No	No	No	No	No	No	No	No	No
664	Rural	Intrapartum	Male	Singleton	18-29 Years	No	Older child of >24 months	Yes	Home	Vaginal	Unskilled health provider	Less than 8 hour	Natural	No	No	No	Very Small/Smaller than usual	No	No	No	Don't know	No	No	Don't know	No	No	No
665	Urban		Female	Singleton	30-35 Years	Yes	First Child	No	Home	Vaginal	Unskilled health provider	Unknown	Natural	No	No	No	About Average	No	Don't know	Yes	Don't know	No	Yes	Don't know	No	No	No		Yes
666	Rural		Female	Singleton	30-35 Years				Health facility delivery	C-section		>=8 hour	Natural	Don't know	No	No	Larger than usual	Don't know		Yes	No	Yes	No	No	No				Yes
667	Rural	Intrapartum	Male	Singleton	18-29 Years	Yes	First Child	No	Health facility delivery	Vaginal	Doctor/Nurse	Less than 8 hour	Started by doctor/nurse	No	No	No	Larger than usual	No	No	No	Don't know	No	No	Don't know	No	No	No
668	Rural		Male	Singleton	18-29 Years	Yes	First Child	Yes	Health facility delivery	Vaginal	Doctor/Nurse	Unknown	Natural	No	No	Yes	Very Small/Smaller than usual	No	No	Yes	No	Yes	Yes	No	No	No	No		Yes		Yes
669	Rural	Antepartum	Male	Singleton	18-29 Years				Health facility delivery	Vaginal	Doctor/Nurse	>=8 hour		Don't know	No	No	About Average	No		Yes	No	No	Yes	No	No				Yes
670	Urban	Antepartum	Male	Multiple	18-29 Years				Health facility delivery	Vaginal	Doctor/Nurse	>=8 hour	Natural	No	No	No	Very Small/Smaller than usual	No		No	No	No	No	No	No
671	Urban		Female	Singleton	18-29 Years	Yes	First Child	Yes	Home	Vaginal	Doctor/Nurse	Unknown	Natural	No	No	No	About Average	No	No	No	No	No	No	No	No	No	No
672	Urban	Intrapartum	Male	Singleton	18-29 Years				Home	Vaginal		Less than 8 hour		No	No	No	About Average	No	Yes	Yes	No	Yes	No	No	No				Yes
673	Rural	Antepartum	Female	Singleton	18-29 Years	Yes	First Child	Yes	Home	Vaginal	Unskilled health provider	>=8 hour	Natural	Don't know	No	No		Yes	Yes	No	Don't know	No	No	Don't know	No	No	No
674	Rural	Intrapartum	Male	Singleton	18-29 Years	No	Older child of >24 months	No	Home	Vaginal	Unskilled health provider	Less than 8 hour	Natural	No	No	No	Larger than usual	No	No	No	Don't know	No	No	Don't know	No	No	No
675	Urban	Antepartum	Male	Singleton	18-29 Years	Yes	First Child	Yes	Health facility delivery	Vaginal	Doctor/Nurse	>=8 hour	Natural	No	No	No	About Average	No	Yes	Yes	No	No	Yes	No	No	Yes	No		Yes	Yes
676	Urban	Antepartum	Male	Singleton	18-29 Years				Health facility delivery	Vaginal		>=8 hour		Don't know	No	No	About Average	Yes		Yes	No	Yes	No	No	No				Yes
677	Rural	Intrapartum	Male	Singleton	18-29 Years	No		No	Health facility delivery	Vaginal	Doctor/Nurse	Less than 8 hour	Natural	No	No	Yes	About Average	No	No	Yes	No	No	No	No	No	No	No				Yes
678	Rural	Antepartum	Male	Singleton	18-29 Years				Health facility delivery	Vaginal	Doctor/Nurse	>=8 hour		No	No	No	About Average	No		No	No	No	No	No	No
679	Rural	Intrapartum	Female	Singleton	18-29 Years	No	Older child of >24 months	No	Home	Vaginal	Unskilled health provider	Less than 8 hour	Natural	No	No	No	Very Small/Smaller than usual	No	No	No	No	No	No	No	No	No	No
680	Rural		Female	Singleton	18-29 Years	Yes	First Child	Yes	Health facility delivery	Vaginal	Doctor/Nurse	Less than 8 hour	Natural	No	No	No		Don't know	Yes	No	No	No	No	No	No	No	No
681	Rural	Intrapartum	Male	Singleton	30-35 Years	No	Older child of >24 months	Yes	Health facility delivery	Vaginal	Doctor/Nurse	Less than 8 hour	Natural	Yes	No	No	About Average	No	No	No	Don't know	No	No	Don't know	No	No	No
682	Rural	Intrapartum	Female	Singleton	18-29 Years	No	Older child of >24 months	No	Health facility delivery	Vaginal	Doctor/Nurse	Less than 8 hour	Natural	No	No	No	About Average	No	No	Yes	Yes	No	No	Don't know	No	No	No		Yes
683	Rural		Male	Singleton	18-29 Years	Yes	First Child	Yes	Health facility delivery	Vaginal	Doctor/Nurse	Unknown	Natural	No	No	No	Larger than usual	No	Yes	Yes	No	No	Yes	No	No	Yes	No		Yes
684	Urban		Female	Singleton					Home	Vaginal		Unknown		Don't know	No	No	Larger than usual	Yes		Yes	No	No	No	No	No					Yes
685	Urban		Male	Singleton					Home	Vaginal	Doctor/Nurse	Less than 8 hour		Don't know	No	No	Larger than usual	Yes		No	No	No	No	No	No
686	Rural		Male	Singleton	30-35 Years	No	Older child of 12-24 months	Yes	Health facility delivery	Vaginal	Doctor/Nurse	Less than 8 hour	Started by doctor/nurse	No	No	Yes	Very Small/Smaller than usual	Yes	No	Yes	No	No	No	Yes	No	No	No		Yes		Yes
687	Rural	Intrapartum	Male	Singleton	>35 Years	No	Older child of >24 months	Yes	Home	Vaginal	Unskilled health provider	Less than 8 hour	Natural	No	No	No	Larger than usual	No	Yes	No	Don't know	No	No	Don't know	No	No	No
688	Rural		Female	Singleton	18-29 Years	Yes	First Child	No	Health facility delivery	Vaginal	Doctor/Nurse	Unknown	Natural	Don't know	No	No	About Average	Don't know	Don't know	No	Don't know	No	No	Don't know	No	No	No
689	Rural	Antepartum	Female	Singleton	18-29 Years	Yes	First Child	No	Health facility delivery	Vaginal	Doctor/Nurse	>=8 hour	Natural	Don't know	No	No		No	No	Yes	No	Yes	No	No	No	No	No		Yes
690	Rural		Male	Singleton	18-29 Years	Yes	First Child	Yes	Health facility delivery	Vaginal	Doctor/Nurse	Unknown	Started by doctor/nurse	Yes	No	No	Very Small/Smaller than usual	No	Yes	No	No	No	No	No	No	No	No
691	Rural	Intrapartum	Male	Singleton	18-29 Years	Yes	First Child	Yes	Health facility delivery	Vaginal	Doctor/Nurse	Less than 8 hour	Natural	Yes	No	No	About Average	No	Yes	Yes	No	No	Yes	No	No	No	No		Yes
692	Rural	Antepartum	Male	Singleton	18-29 Years	Yes	First Child	No	Health facility delivery	Vaginal	Doctor/Nurse	>=8 hour	Natural	Yes	No	No	Very Small/Smaller than usual	Yes	No	Yes	Don't know	No	No	Don't know	No	No	No	Yes
693	Rural		Male	Multiple					Home		Doctor/Nurse	Unknown	Started by doctor/nurse		No	No	Very Small/Smaller than usual	No		No	No	No	No	No	No
694	Rural	Intrapartum	Male	Singleton	18-29 Years	Yes	First Child	Yes	Home	Vaginal	Unskilled health provider	Less than 8 hour	Natural	No	No	Yes	About Average	No	No	Yes	Don't know	No	Yes	Don't know	No	No	No		Yes		Yes
695	Rural		Male	Singleton	18-29 Years				Health facility delivery		Doctor/Nurse	Unknown	Natural		No	No	About Average	Yes		No	No	No	No	No	No
696	Rural	Intrapartum	Male	Singleton	18-29 Years	No	Older child of >24 months	Yes	Health facility delivery	Vaginal	Doctor/Nurse	Less than 8 hour	Started by doctor/nurse	No	No	No	About Average	No	No	No	No	No	No	No	No	No	No
697	Rural	Antepartum	Female	Singleton	18-29 Years				Home	Vaginal		>=8 hour		No	No	Yes	About Average	No		Yes	No	No	No	No	No						Yes
698	Urban		Female	Multiple	18-29 Years	Yes	First Child	Yes	Health facility delivery	Vaginal	Doctor/Nurse	Unknown	Natural	Don't know	No	No	Very Small/Smaller than usual	Don't know	Yes	No	No	No	No	No	No	No	No
699	Rural	Intrapartum	Male	Singleton	18-29 Years	Yes	First Child	Yes	Health facility delivery	Vaginal	Doctor/Nurse	Less than 8 hour	Natural	No	No	No	Very Small/Smaller than usual	No	Yes	No	No	No	No	No	No	No	No
700	Rural	Intrapartum	Male	Singleton	>35 Years	No	Older child of >24 months	No	Home	Vaginal	Unskilled health provider	Less than 8 hour	Natural	No	No	No	About Average	No	Don't know	Yes	No	No	Yes	No	No	No	No		Yes
701	Urban		Male	Singleton	18-29 Years				Health facility delivery		Doctor/Nurse	>=8 hour			No	No	About Average	Don't know		No	No	No	No	No	No
702	Rural		Female	Singleton	18-29 Years	Yes	First Child	Yes	Health facility delivery	Vaginal	Doctor/Nurse	Unknown	Natural	Don't know	No	No	About Average	Don't know	Yes	No	No	No	No	No	No	No	No
703	Urban	Intrapartum	Female	Singleton	18-29 Years	Yes	First Child	Yes	Health facility delivery	Vaginal	Unskilled health provider	Less than 8 hour	Natural	No	No	No	About Average	No	No	No	No	No	No	No	No	No	No
704	Rural		Female	Singleton	18-29 Years	No	Older child of >24 months	Yes	Health facility delivery	Vaginal	Doctor/Nurse	Less than 8 hour	Natural	No	No	No		Don't know	No	Yes	No	Yes	No	No	No	No	No		Yes
705	Rural		Female	Singleton	18-29 Years	Yes	First Child	Yes	Home	Vaginal	Unskilled health provider	Less than 8 hour	Natural	No	No	No	About Average	Yes	Yes	Yes	No	No	No	Don't know	No	No	No	Yes
706	Rural		Female	Singleton					Home	Vaginal	Doctor/Nurse	Unknown		No	No	No	Very Small/Smaller than usual	Don't know		No	No	No	No	No	No
707	Rural	Intrapartum	Male	Singleton					Home	Vaginal		Less than 8 hour		No	No	No	About Average	No		Yes	Yes	No	No	No	No				Yes
708	Rural	Antepartum	Male	Singleton	30-35 Years				Home	Vaginal	Doctor/Nurse	>=8 hour		Yes	No	No	About Average	Yes		No	No	No	No	No	No
709	Rural	Antepartum	Male	Singleton	18-29 Years	No	Older child of >24 months	Yes	Home	Vaginal	Unskilled health provider	>=8 hour	Natural	No	No	No	Larger than usual	Yes	No	No	Don't know	No	No	Don't know	No	No	No
710	Rural	Intrapartum	Male	Singleton	18-29 Years	Yes	First Child	Yes	Health facility delivery	Vaginal	Doctor/Nurse	Less than 8 hour	Natural	No	Yes	Yes	About Average	No	Yes	Yes	Don't know	No	No	Don't know	No	No	No				Yes
711	Rural	Antepartum	Male	Singleton	18-29 Years				Home	Vaginal		>=8 hour		Yes	No	No	Very Small/Smaller than usual	Yes		Yes	Yes	No	No	No	No				Yes
712	Rural	Antepartum	Male	Singleton	18-29 Years	No	Older child of 12-24 months	Yes	Home	Vaginal	Unskilled health provider	>=8 hour	Natural	No	No	No	Very Small/Smaller than usual	Yes	No	Yes	Don't know	No	No	Don't know	No	No	No			Yes
713	Rural	Antepartum	Male	Singleton	18-29 Years	No	Older child of >24 months	Yes	Home	Vaginal	Unskilled health provider	>=8 hour	Natural	No	No	No	Very Small/Smaller than usual	No	No	No	No	No	No	No	No	No	No
714	Rural	Intrapartum	Male	Singleton	18-29 Years			Yes	Health facility delivery	Vaginal	Doctor/Nurse	Less than 8 hour	Started by doctor/nurse	Don't know	No	No	About Average	No		No	No	No	No	No	No
715	Rural	Antepartum	Male	Singleton	30-35 Years	No	Older child of >24 months	No	Home	Vaginal	Unskilled health provider	>=8 hour	Natural	No	No	No	Very Small/Smaller than usual	No	No	Yes	Don't know	No	Yes	Don't know	No	No	No		Yes
716	Urban	Antepartum	Male	Singleton	30-35 Years			Yes	Home	Vaginal		>=8 hour		Don't know	No	No	Very Small/Smaller than usual	No		No	No	No	No	No	No
717	Rural	Antepartum	Female	Singleton	18-29 Years	No	Older child of >24 months	Yes	Health facility delivery	C-section	Doctor/Nurse	>=8 hour	Natural	No	No	Yes	About Average	No	Yes	Yes	Don't know	Yes	No	Don't know	No	No	No		Yes		Yes
718	Rural	Intrapartum	Male	Singleton	>35 Years	No	Older child of >24 months	Yes	Home	Vaginal	Unskilled health provider	Less than 8 hour	Natural	No	No	No	About Average	No	No	Yes	Don't know	No	No	No	No	Yes	No			Yes
719	Rural		Female	Singleton	18-29 Years	No	Older child of >24 months	Yes	Health facility delivery	Vaginal	Doctor/Nurse	Less than 8 hour	Natural	Yes	No	No	About Average	Don't know	No	Yes	Don't know	Yes	Yes	Don't know	No	No	No		Yes
720	Rural	Intrapartum	Female	Singleton	30-35 Years	No	Older child of 12-24 months	No	Health facility delivery	Vaginal	Unskilled health provider	Less than 8 hour	Started by doctor/nurse	Don't know	Yes	Yes	About Average	No	No	Yes	No	Yes	No	Don't know	No	No	No		Yes		Yes
721	Rural	Intrapartum	Female	Singleton	18-29 Years	No	Older child of 12-24 months	No	Home	Vaginal	Unskilled health provider	Less than 8 hour	Natural	No	Yes	No	About Average	No	No	Yes	Don't know	No	No	Don't know	No	No	No				Yes
722	Rural	Intrapartum	Male	Singleton	>35 Years	No	Older child of >24 months	Yes	Health facility delivery	Vaginal	Doctor/Nurse	Less than 8 hour	Natural	No	No	No	About Average	No	Yes	Yes	No	Yes	Yes	No	No	Yes	No		Yes
723	Rural	Antepartum	Male	Singleton	18-29 Years			Yes	Health facility delivery	Vaginal	Doctor/Nurse	>=8 hour	Started by doctor/nurse	No	No	No		No	Yes	No	No	No	No	No	No	No	No
724	Rural	Intrapartum	Male	Singleton	18-29 Years	Yes	First Child	Yes	Health facility delivery	Vaginal	Doctor/Nurse	Less than 8 hour	Natural	No	No	No	Larger than usual	No	Yes	Yes	Don't know	No	Yes	Don't know	No	Yes	No		Yes
725	Rural	Antepartum	Male	Singleton	30-35 Years	No	Older child of 12-24 months	Yes	Health facility delivery	Vaginal	Doctor/Nurse	>=8 hour	Started by doctor/nurse	Yes	No	No	Very Small/Smaller than usual	Yes	No	Yes	Don't know	No	No	No	No	No	No			Yes
726	Rural	Intrapartum	Male	Singleton	18-29 Years				Health facility delivery	C-section	Doctor/Nurse	Less than 8 hour		No	No	No	About Average	No		Yes	No	Yes	No	No	No				Yes
727	Rural	Antepartum	Female	Singleton	30-35 Years	No	Older child of >24 months	Yes	Health facility delivery	C-section	Doctor/Nurse	>=8 hour	Started by doctor/nurse	Don't know	No	No		Yes	Yes	Yes	No	Yes	No	No	No	No	No		Yes
728	Rural	Antepartum	Female	Singleton	30-35 Years	No	Older child of >24 months	Yes	Health facility delivery	Vaginal	Doctor/Nurse	>=8 hour	Started by doctor/nurse	Yes	No	Yes	About Average	Yes	No	Yes	Don't know	No	Yes	No	No	No	No		Yes		Yes
729	Rural		Female	Singleton	18-29 Years	No	Older child of >24 months	No	Home	Vaginal	Unskilled health provider	Less than 8 hour	Natural	No	No	Yes	Larger than usual	Yes	No	Yes	Don't know	No	No	Don't know	No	No	No				Yes
730	Rural	Antepartum	Male	Singleton					Health facility delivery	Vaginal	Doctor/Nurse	>=8 hour		No	No	No	About Average	No		No	No	No	No	No	No
731	Urban		Female	Singleton	18-29 Years	No	Older child of >24 months	Yes	Home	Vaginal	Unskilled health provider	Unknown	Natural	Yes	No	No	About Average	No	Yes	No	No	No	No	No	No	No	No
732	Rural	Antepartum	Female	Singleton	18-29 Years	No	Older child of >24 months	Yes	Home	Vaginal	Unskilled health provider	>=8 hour	Natural	No	No	No	About Average	No	No	Yes	No	Yes	Yes	No	No	Yes	No		Yes
733	Rural		Male	Singleton	18-29 Years	Yes	First Child	No	Home	Vaginal	Unskilled health provider	>=8 hour	Natural	No	No	No	About Average	Don't know	No	No	Don't know	No	No	Don't know	No	No	No
734	Rural	Antepartum	Male	Singleton	18-29 Years	Yes	First Child	Yes	Health facility delivery	Vaginal	Doctor/Nurse	>=8 hour	Started by doctor/nurse	Yes	Yes	Yes	Very Small/Smaller than usual	Yes	No	Yes	No	Yes	No	No	No	No	No		Yes		Yes
735	Rural		Male	Multiple	18-29 Years	No	Older child of 12-24 months	Yes	Health facility delivery	Vaginal	Doctor/Nurse	>=8 hour	Started by doctor/nurse	Yes	No	No	Very Small/Smaller than usual	Don't know	No	Yes	Don't know	Yes	No	No	No	No	No		Yes
736	Rural	Antepartum	Male	Singleton	18-29 Years	No	Older child of >24 months	Yes	Home	Vaginal	Unskilled health provider	>=8 hour	Natural	No	No	No	Very Small/Smaller than usual	No	No	Yes	Don't know	No	No	Don't know	No	No	No			Yes
737	Rural	Intrapartum	Male	Singleton	30-35 Years			No	Home	Vaginal	Unskilled health provider	Less than 8 hour	Natural	No	No	No	Very Small/Smaller than usual	No	No	Yes	No	No	No	No	No	No	No			Yes
738	Rural	Intrapartum	Female	Singleton	18-29 Years	Yes	First Child	No	Home	Vaginal	Unskilled health provider	Less than 8 hour	Natural	No	No	No	Very Small/Smaller than usual	No	No	No	Don't know	No	No	Don't know	No	No	No
739	Rural		Female	Singleton	18-29 Years	No	Older child of >24 months	Yes	Health facility delivery	Vaginal	Doctor/Nurse	>=8 hour	Natural	Yes	No	No	About Average	Don't know	Yes	No	No	No	No	No	No	No	No
740	Rural	Antepartum	Male	Singleton	18-29 Years	Yes	First Child	Yes	Health facility delivery	Vaginal	Doctor/Nurse	>=8 hour	Natural	No	No	Yes	Very Small/Smaller than usual	Yes	No	Yes	No	Yes	No	No	No	No	No		Yes		Yes
741	Rural	Antepartum	Male	Multiple	18-29 Years	No		Yes	Health facility delivery	Vaginal	Doctor/Nurse	>=8 hour	Started by doctor/nurse	Yes	No	No	Very Small/Smaller than usual	No	Yes	No	No	No	No	No	No	No	No
742	Urban	Antepartum	Female	Singleton	18-29 Years	No	Older child of 12-24 months	Yes	Health facility delivery	Vaginal	Doctor/Nurse	>=8 hour	Started by doctor/nurse	Yes	No	Yes	About Average	Yes	No	Yes	No	No	No	No	No	No	No				Yes
743	Urban	Antepartum	Male	Singleton	18-29 Years	Yes	First Child	Yes	Health facility delivery	Vaginal	Doctor/Nurse	>=8 hour	Natural	Yes	No	Yes	Larger than usual	Yes	Yes	Yes	No	Yes	No	No	No	No	No		Yes		Yes
744	Rural	Intrapartum	Male	Singleton	>35 Years	No	Older child of >24 months	Yes	Health facility delivery	Vaginal	Unskilled health provider	Less than 8 hour	Natural	No	No	No	About Average	No	No	No	No	No	No	No	No	No	No
745	Rural	Intrapartum	Male	Singleton					Health facility delivery	C-section		Less than 8 hour		No	No	No	Very Small/Smaller than usual	No		No	No	No	No	No	No
746	Rural	Antepartum	Female	Singleton	18-29 Years	No	Older child of >24 months	No	Home	Vaginal	Unskilled health provider	>=8 hour	Natural	No	No	No	About Average	No	No	No	No	No	No	No	No	No	No
747	Rural	Intrapartum	Male	Singleton					Health facility delivery	Vaginal	Doctor/Nurse	Less than 8 hour		No	Yes	No	About Average	No		Yes	No	No	No	No	No						Yes
748	Rural		Male	Singleton	18-29 Years	Yes	First Child	Yes	Health facility delivery	Vaginal	Doctor/Nurse	Less than 8 hour	Natural	No	No	No	About Average	Yes	No	Yes	No	Yes	Yes	No	No	No	No		Yes
749	Rural	Intrapartum	Female	Singleton	18-29 Years	No	Older child of 12-24 months	No	Home	Vaginal	Unskilled health provider	Less than 8 hour	Natural	Yes	No	No	Very Small/Smaller than usual	No	Yes	Yes	No	No	Yes	No	No	Yes	No	Yes	Yes
750	Rural	Antepartum	Male	Singleton	18-29 Years	Yes	First Child	No	Home	Vaginal		>=8 hour	Natural	No	No	No	Very Small/Smaller than usual	No	Don't know	No	Don't know	No	No	No	No	No	No
751	Rural	Antepartum	Female	Singleton	30-35 Years	No	Older child of >24 months	No	Home	Vaginal	Unskilled health provider	>=8 hour	Natural	No	Yes	Yes	Very Small/Smaller than usual	Yes	No	Yes	Don't know	No	No	Don't know	No	No	No			Yes	Yes
752	Rural	Intrapartum	Male	Singleton	30-35 Years	No	Older child of >24 months	No	Health facility delivery	Vaginal	Doctor/Nurse	Less than 8 hour	Natural	No	No	No	Very Small/Smaller than usual	No	No	Yes	No	No	Yes	No	No	No	No		Yes
753	Rural		Male	Singleton	30-35 Years	No	Older child of >24 months	Yes	Home	Vaginal	Unskilled health provider	Unknown	Natural	Don't know	No	No	About Average	No	No	No	No	No	No	No	No	No	No
754	Urban	Antepartum	Female	Singleton	18-29 Years	Yes	First Child	Yes	Health facility delivery	Vaginal	Doctor/Nurse	>=8 hour	Started by doctor/nurse	Yes	No	No	Very Small/Smaller than usual	Yes	Yes	Yes	No	Yes	Yes	No	No	No	Yes		Yes	Yes
755	Rural		Male	Singleton	18-29 Years	Yes	First Child	Yes	Home	Vaginal	Unskilled health provider	Less than 8 hour	Natural	No	No	No	Very Small/Smaller than usual	Yes	Yes	Yes	Yes	Yes	No	No	No	No	No		Yes	Yes
756	Rural		Male	Singleton	30-35 Years				Health facility delivery	Vaginal	Doctor/Nurse	Less than 8 hour	Started by doctor/nurse	Don't know	No	No	Very Small/Smaller than usual	Don't know		Yes	No	No	Yes	No	No				Yes
757	Urban	Intrapartum	Male	Singleton	30-35 Years	No	Older child of >24 months	Yes	Health facility delivery	C-section	Doctor/Nurse	Less than 8 hour	Started by doctor/nurse	No	No	No	About Average	No	No	No	No	No	No	No	No	No	No
758	Urban	Intrapartum	Male	Singleton	18-29 Years	No	Older child of 12-24 months	Yes	Health facility delivery	Vaginal	Doctor/Nurse	Less than 8 hour	Natural	No	No	No	Larger than usual	No	No	No	No	No	No	No	No	No	No
759	Rural	Antepartum	Male	Singleton	18-29 Years	No	Older child of 12-24 months	Yes	Health facility delivery	C-section	Doctor/Nurse	>=8 hour	Natural	Don't know	No	Yes		No	No	Yes	Don't know	Yes	No	Don't know	No	No	No		Yes		Yes
760	Rural	Antepartum	Male	Singleton	18-29 Years	Yes	First Child	No	Health facility delivery	Vaginal	Doctor/Nurse	>=8 hour	Natural	No	Yes	No		No	Yes	Yes	No	No	No	No	No	No	No				Yes
761	Rural	Intrapartum	Male	Singleton	18-29 Years	No	Older child of >24 months	No	Health facility delivery	Vaginal	Doctor/Nurse	Less than 8 hour	Natural	No	No	No	Very Small/Smaller than usual	No	Yes	No	No	No	No	No	No	No	Yes
762	Rural	Intrapartum	Male	Singleton	30-35 Years	No	Older child of >24 months	No	Health facility delivery	Vaginal	Doctor/Nurse	Less than 8 hour	Natural	No	No	No	About Average	No	No	No	No	No	No	No	No	No	No
763	Rural		Male	Singleton	30-35 Years	Yes	First Child	Yes	Health facility delivery	C-section	Doctor/Nurse	>=8 hour	Started by doctor/nurse	Don't know	No	No		Don't know	Yes	Yes	Don't know	Yes	No	Don't know	No	Yes	Yes		Yes
764	Rural	Intrapartum	Male	Singleton	30-35 Years	Yes	First Child	No	Home	Vaginal	Unskilled health provider	Less than 8 hour	Natural	No	No	No	About Average	No	No	No	Don't know	No	No	Don't know	No	No	Yes
765	Rural		Female	Multiple	18-29 Years	No	Older child of >24 months	No	Health facility delivery	Vaginal	Doctor/Nurse	Less than 8 hour	Natural	No	No	No	About Average	Yes	Yes	No	No	No	No	No	No	No	No
766	Rural		Male	Singleton	18-29 Years				Health facility delivery			Unknown			No	No	About Average	No		No	No	No	No	No	No
767	Rural	Intrapartum	Female	Singleton	18-29 Years	Yes	First Child	Yes	Health facility delivery	Vaginal	Doctor/Nurse	Less than 8 hour	Natural	No	No	No	About Average	No	Yes	No	No	No	No	No	No	No	No
768	Rural	Antepartum	Male	Singleton	18-29 Years	Yes	First Child	Yes	Health facility delivery	Vaginal	Doctor/Nurse	>=8 hour	Natural	No	No	No	Larger than usual	No	Yes	Yes	Yes	No	No	Don't know	No	No	No		Yes
769	Rural		Male	Singleton	>35 Years	No	Older child of >24 months	No	Home	Vaginal	Unskilled health provider	Less than 8 hour	Natural	No	No	No	About Average	Yes	Yes	No	No	No	No	No	No	No	No
770	Rural	Antepartum	Female	Singleton	18-29 Years	Yes	First Child	Yes	Health facility delivery	Vaginal	Doctor/Nurse	>=8 hour	Started by doctor/nurse	No	No	No	About Average	No	Yes	Yes	No	No	No	No	No	No	No			Yes
771	Rural	Intrapartum	Male	Singleton		No		Yes	Home	Vaginal	Unskilled health provider	Less than 8 hour	Natural	No	No	No	About Average	No	Yes	No	No	No	No	No	No	No	No
772	Rural	Intrapartum	Male	Singleton	>35 Years	No	Older child of >24 months	No	Home	Vaginal	Unskilled health provider	Less than 8 hour	Natural	No	No	No	About Average	No	No	Yes	Don't know	No	No	Don't know	No	No	No			Yes
773	Rural	Antepartum	Male	Singleton	18-29 Years	Yes	First Child	No	Health facility delivery	Vaginal	Doctor/Nurse	>=8 hour	Natural	No	No	No	Very Small/Smaller than usual	Yes	Yes	No	No	No	No	No	No	No	No
774	Rural	Antepartum	Female	Singleton	18-29 Years				Health facility delivery	Vaginal	Doctor/Nurse	>=8 hour	Natural	No	No	No	Very Small/Smaller than usual	No		No	No	No	No	No	No
775	Rural	Intrapartum	Male	Singleton	18-29 Years	No	Older child of >24 months	Yes	Home	Vaginal	Unskilled health provider	Less than 8 hour	Natural	No	No	No	Larger than usual	No	No	Yes	Don't know	No	No	Don't know	No	No	No			Yes
776	Urban	Intrapartum	Male	Singleton	18-29 Years	Yes	First Child	Yes	Health facility delivery	Vaginal	Doctor/Nurse	Less than 8 hour	Natural	No	No	No	About Average	No	Yes	No	Don't know	No	No	Don't know	No		No
777	Rural		Male	Singleton	30-35 Years	No	Older child of >24 months	Yes	Health facility delivery	Vaginal	Doctor/Nurse	Less than 8 hour	Natural	Yes	No	No	About Average	Yes	Yes	No	No	No	No	No	No	No	No
778	Urban		Male	Singleton	18-29 Years	No	Older child of 12-24 months	No	Home	Vaginal	Unskilled health provider	Less than 8 hour	Natural	No	No	No	About Average	Yes	No	No	No	No	No	No	No	No	No
779	Rural	Antepartum	Male	Singleton	18-29 Years				Home	Vaginal	Unskilled health provider	>=8 hour		No	No	No	Very Small/Smaller than usual	No		No	No	No	No	No	No
780	Rural		Male	Singleton	18-29 Years	Yes	First Child	Yes	Health facility delivery	Vaginal	Doctor/Nurse	Less than 8 hour	Natural	Don't know	Yes	No	Larger than usual	Yes	Yes	Yes	No	Yes	Yes	No	No	No	No		Yes		Yes
781	Rural	Antepartum	Female	Singleton	18-29 Years	No	Older child of >24 months	Yes	Health facility delivery	Vaginal	Doctor/Nurse	>=8 hour	Started by doctor/nurse	No	No	No	About Average	No	No	Yes	Yes	Yes	No	No	No	No	No		Yes
782	Rural		Male	Singleton	18-29 Years	Yes	First Child	Yes	Health facility delivery	C-section	Doctor/Nurse	Less than 8 hour	Started by doctor/nurse	No	No	No	About Average	Don't know	No	Yes	No	Yes	No	No	No	Yes	No		Yes
783	Rural	Antepartum	Female	Singleton	18-29 Years	No	Older child of >24 months	Yes	Health facility delivery	Vaginal	Doctor/Nurse	>=8 hour	Natural	No	No	No		No	Yes	No	No	No	No	No	No	No	No
784	Rural	Antepartum	Male	Singleton	>35 Years	No	Older child of >24 months	No	Home	Vaginal	Unskilled health provider	>=8 hour	Natural	No	No	No	About Average	No	No	No	Don't know	No	No	Don't know	No	No	No
785	Rural	Intrapartum	Male	Singleton	18-29 Years	No	Older child of >24 months	Yes	Health facility delivery	Vaginal	Unskilled health provider	Less than 8 hour	Natural	No	No	No	About Average	No	Yes	Yes	No	No	No	No	No	No	No			Yes
786	Urban		Female	Singleton	30-35 Years	No	Older child of 12-24 months	Yes	Health facility delivery	Vaginal	Doctor/Nurse	Unknown	Started by doctor/nurse	Don't know	No	No	Very Small/Smaller than usual	No	Yes	No	No	No	No	No	No	No	No
787	Rural		Male	Singleton	30-35 Years	No			Health facility delivery	Vaginal	Doctor/Nurse	Unknown		Don't know	No	No	About Average	No		No	No	No	No	No	No
788	Urban		Female	Singleton	30-35 Years	Yes	First Child	Yes	Health facility delivery		Doctor/Nurse	Unknown	Started by doctor/nurse		No	No	Very Small/Smaller than usual	No	Yes	No	No	No	No	No	No	No	No
789	Rural	Antepartum	Male	Singleton	18-29 Years				Health facility delivery	Vaginal		>=8 hour	Started by doctor/nurse	No	No	No	About Average	No		Yes	Yes	No	No	No	No			Yes	Yes
790	Rural	Intrapartum	Female	Singleton	18-29 Years	Yes	First Child	Yes	Health facility delivery	Vaginal	Doctor/Nurse	Less than 8 hour	Started by doctor/nurse	No	No	Yes	About Average	No	Yes	Yes	No	Yes	No	No	Yes	No	No		Yes		Yes
791	Rural	Antepartum	Male	Singleton	30-35 Years				Health facility delivery	C-section	Doctor/Nurse	>=8 hour	Natural	Don't know	No	No	About Average	No		Yes	Yes	Yes	No	No	No				Yes
792	Rural		Female	Singleton	>35 Years	No	Older child of >24 months	Yes	Health facility delivery	Vaginal	Doctor/Nurse	Less than 8 hour	Started by doctor/nurse	No	No	No	About Average	Don't know	Don't know	Yes	No	Yes	No	No	No	No	No		Yes
793	Rural	Intrapartum	Female	Singleton	18-29 Years				Home	Vaginal		Less than 8 hour		No	No	No	About Average	No		No	No	No	No	No	No
794	Rural		Female	Singleton	18-29 Years	Yes	First Child	No	Health facility delivery	Vaginal	Doctor/Nurse	Unknown	Natural	Don't know	No	Yes	Larger than usual	Yes	Yes	Yes	Don't know	No	No	Don't know	No	No	No			Yes	Yes
795	Rural	Intrapartum	Male	Multiple	30-35 Years	Yes	First Child	Yes	Health facility delivery	Vaginal	Doctor/Nurse	Less than 8 hour	Started by doctor/nurse	No	No	No	Very Small/Smaller than usual	No	Yes	No	No	No	No	No	No	No	No
796	Urban	Intrapartum	Male	Singleton	18-29 Years	No	Older child of >24 months	Yes	Health facility delivery	Vaginal	Doctor/Nurse	Less than 8 hour	Started by doctor/nurse	Yes	No	No	Very Small/Smaller than usual	No	No	No	No	No	No	No	No	No	No
797	Rural	Intrapartum	Male	Singleton	18-29 Years			Yes	Home	Vaginal	Unskilled health provider	Less than 8 hour	Natural	Don't know	No	No	Very Small/Smaller than usual	No		No	No	No	No	No	No
798	Rural	Antepartum	Male	Singleton	30-35 Years	No	Older child of >24 months	Yes	Home	Vaginal	Unskilled health provider	>=8 hour	Natural	Yes	No	Yes	About Average	Yes	No	Yes	No	No	No	No	No	No	No				Yes
799	Rural	Intrapartum	Female	Singleton	18-29 Years			Yes	Home	Vaginal		Less than 8 hour		No	No	No	About Average	No		Yes	No	No	Yes	No	No	Yes			Yes
800	Rural		Male	Singleton	18-29 Years	Yes	First Child	Yes	Health facility delivery	Vaginal	Doctor/Nurse	Less than 8 hour	Natural	No	No	No		Yes	No	Yes	No	Yes	No	No	No	No	No		Yes	Yes
801	Rural		Male	Singleton	18-29 Years	No	Older child of >24 months	No	Home	Vaginal	Unskilled health provider	Unknown	Natural	No	No	No	Very Small/Smaller than usual	No	Yes	Yes	No	Yes	Yes	No	No	No	No		Yes
802	Rural	Antepartum	Male	Singleton	18-29 Years			Yes	Health facility delivery	Vaginal	Doctor/Nurse	>=8 hour	Started by doctor/nurse	Don't know	Yes	No	About Average	Yes	No	Yes	No	No	No	No	No	No	Yes				Yes
803	Urban	Antepartum	Male	Singleton	18-29 Years	Yes	First Child	Yes	Health facility delivery	C-section	Doctor/Nurse	>=8 hour	Started by doctor/nurse	No	No	No	About Average	No	Yes	No	No	No	No	No	No	No	No
804	Rural		Female	Singleton	18-29 Years				Health facility delivery	C-section	Doctor/Nurse	Unknown		Don't know	No	No	About Average	No		No	No	No	No	No	No
805	Urban		Male	Singleton	18-29 Years				Health facility delivery			Unknown	Natural		No	No	Very Small/Smaller than usual	Yes		No	No	No	No	No	No
806	Rural	Antepartum	Female	Singleton	18-29 Years	Yes	First Child	No	Health facility delivery	Vaginal	Doctor/Nurse	>=8 hour	Natural	Yes	No	No	About Average	No	No	Yes	Don't know	No	Yes	Don't know	No	No	No		Yes
807	Rural	Antepartum	Female	Singleton	18-29 Years	Yes	First Child	Yes	Health facility delivery	Vaginal	Doctor/Nurse	>=8 hour	Natural	No	No	No	Larger than usual	Yes	Yes	Yes	No	No	Yes	No	No	Yes	No		Yes
808	Rural	Intrapartum	Male	Singleton	30-35 Years				Home	Vaginal	Unskilled health provider	Less than 8 hour	Natural	No	No	No	Very Small/Smaller than usual	No		No	No	No	No	No	No
809	Rural	Antepartum	Male	Singleton	18-29 Years	Yes	First Child	Yes	Health facility delivery	Vaginal	Doctor/Nurse	>=8 hour	Natural	No	No	No	About Average	No	Yes	Yes	No	Yes	No	No	No	No	No		Yes
810	Rural	Antepartum	Female	Singleton	18-29 Years	No	Older child of 12-24 months	Yes	Health facility delivery	C-section	Doctor/Nurse	>=8 hour	Started by doctor/nurse	No	No	No	About Average	No	Don't know	No	No	No	No	No	No	No	No
811	Rural	Intrapartum	Female	Multiple	30-35 Years	Yes	First Child	Yes	Health facility delivery	Vaginal	Doctor/Nurse	Less than 8 hour	Started by doctor/nurse	No	No	No	Very Small/Smaller than usual	No	Yes	No	No	No	No	No	No	No	No
812	Rural	Intrapartum	Male	Singleton	18-29 Years	Yes	First Child	No	Health facility delivery	Vaginal	Doctor/Nurse	Less than 8 hour	Natural	No	No	No	Very Small/Smaller than usual	No	Yes	No	Don't know	No	No	Don't know	No	No	No
813	Rural		Female	Singleton	>35 Years	Yes	First Child	Yes	Health facility delivery	Vaginal	Doctor/Nurse	Unknown	Started by doctor/nurse	Don't know	No	No	About Average	No	Yes	No	Don't know	No	No	Don't know	No	No	No
814	Urban		Male	Singleton	18-29 Years	No	Older child of >24 months	Yes	Health facility delivery	Vaginal	Doctor/Nurse	Unknown	Started by doctor/nurse	Don't know	No	No	About Average	Yes	Yes	Yes	Yes	No	No	No	No	No	No		Yes
815	Rural	Antepartum	Male	Singleton	>35 Years			Yes	Home	Vaginal	Unskilled health provider	>=8 hour	Natural	Yes	No	Yes	About Average	Yes	Yes	Yes	No	No	No	No	No	No	No				Yes
816	Urban	Antepartum	Female	Singleton	18-29 Years				Health facility delivery	Vaginal		>=8 hour		No	No	Yes		No		Yes	No	No	No	No	No						Yes
817	Urban	Antepartum	Female	Singleton	30-35 Years	No	Older child of >24 months	Yes	Home	Vaginal	Unskilled health provider	>=8 hour	Natural	No	No	No	About Average	No	No	Yes	No	No	Yes	No	No	Yes	No		Yes
818	Rural	Intrapartum	Female	Singleton	30-35 Years	No	Older child of >24 months	Yes	Health facility delivery	C-section	Doctor/Nurse	Less than 8 hour	Started by doctor/nurse	No	No	No		No	Yes	No	No	No	No	No	No	Yes	No
819	Urban		Female	Singleton	18-29 Years	Yes	First Child	Yes	Health facility delivery	Vaginal	Doctor/Nurse	Less than 8 hour	Natural	No	No	No	Very Small/Smaller than usual	Don't know	Yes	Yes	No	Yes	No	No	No	No	No		Yes
820	Rural	Antepartum	Male	Singleton	18-29 Years			Yes	Health facility delivery	Vaginal	Doctor/Nurse	>=8 hour	Started by doctor/nurse	Don't know	No	Yes	About Average	Yes	No	Yes	No	No	No	No	No	No	Yes				Yes
821	Rural	Antepartum	Male	Singleton	18-29 Years	Yes	First Child	Yes	Health facility delivery	Vaginal	Doctor/Nurse	>=8 hour	Natural	No	No	No	Very Small/Smaller than usual	No	Yes	Yes	No	Yes	Yes	Don't know	No	No	No		Yes
822	Rural	Intrapartum	Male	Singleton	18-29 Years	Yes	First Child	Yes	Home	Vaginal	Unskilled health provider	Less than 8 hour	Natural	No	No	No	About Average	No	Yes	No	Don't know	No	No	Don't know	No	No	No
823	Rural	Intrapartum	Male	Singleton	18-29 Years	Yes	First Child	Yes	Health facility delivery	Vaginal		Less than 8 hour	Natural	No	No	No	Larger than usual	No	Yes	No	No	No	No	No	No	No	No
824	Rural	Antepartum	Female	Multiple	30-35 Years	No	Older child of >24 months	Yes	Health facility delivery	C-section	Doctor/Nurse	>=8 hour	Natural	No	No	No	Very Small/Smaller than usual	No	No	No	No	No	No	No	No	No	No
825	Rural		Male	Singleton	18-29 Years	Yes	First Child	Yes	Health facility delivery	Vaginal	Doctor/Nurse	>=8 hour	Started by doctor/nurse	Don't know	No	No	Very Small/Smaller than usual	Don't know	Yes	Yes	No	No	No	No	No	No	No			Yes
826	Urban	Intrapartum	Male	Singleton	18-29 Years	No	Older child of >24 months	Yes	Home	Vaginal		Less than 8 hour	Started by doctor/nurse	No	No	No	About Average	No	Yes	No	No	No	No	No	No	No	No
827	Rural	Antepartum	Male	Singleton	30-35 Years	No	Older child of >24 months	Yes	Home	Vaginal	Unskilled health provider	>=8 hour	Natural	Yes	No	No	Very Small/Smaller than usual	Yes	No	Yes	Yes	Yes	Yes	No	No	No	No		Yes
828	Urban	Intrapartum	Male	Singleton	30-35 Years	No	Older child of >24 months	Yes	Home	Vaginal	Unskilled health provider	Less than 8 hour	Natural	No	No	No	About Average	No	Yes	No	No	No	No	No	No	No	No
829	Rural		Female	Singleton	30-35 Years	No	Older child of >24 months	Yes	Health facility delivery	Vaginal	Doctor/Nurse	Less than 8 hour	Natural	Yes	No	No	About Average	Yes	Yes	No	No	No	No	No	No	No	No
830	Rural	Intrapartum	Male	Singleton	18-29 Years	Yes	First Child	Yes	Home	Vaginal	Unskilled health provider	Less than 8 hour	Natural	No	No	No	Larger than usual	No	Yes	No	No	No	No	No	No	Yes	No
831	Rural	Intrapartum	Female	Singleton	18-29 Years	Yes	First Child	Yes	Health facility delivery	Vaginal	Unskilled health provider	Less than 8 hour	Natural	No	No	No	Larger than usual	No	Yes	Yes	No	No	No	No	Yes	No	No		Yes
832	Rural		Male	Multiple	18-29 Years	No	Older child of 12-24 months	Yes	Health facility delivery	C-section	Doctor/Nurse	Less than 8 hour	Started by doctor/nurse	No	No	No	About Average	Yes	Yes	Yes	Yes	No	No	No	No	No	No		Yes
833	Rural	Intrapartum	Male	Singleton	18-29 Years	Yes	First Child	Yes	Health facility delivery	Vaginal	Doctor/Nurse	Less than 8 hour	Natural	No	No	No	About Average	No	Yes	Yes	No	No	Yes	No	No	No	No		Yes
834	Rural		Male	Singleton	18-29 Years	Yes	First Child	No	Health facility delivery	Vaginal	Doctor/Nurse	Unknown	Natural	No	No	No	About Average	No	Yes	No	No	No	No	No	No	No	No
835	Rural	Intrapartum	Male	Singleton	18-29 Years	No	Older child of >24 months	Yes	Health facility delivery	Vaginal	Doctor/Nurse	Less than 8 hour	Natural	No	No	No	Very Small/Smaller than usual	No	Yes	Yes	Yes	No	No	No	No	No	No		Yes
836	Rural		Female	Singleton	18-29 Years	Yes	First Child	Yes	Home	Vaginal	Unskilled health provider	Less than 8 hour	Natural	No	No	No	Very Small/Smaller than usual	Yes	Yes	No	No	No	No	No	No	No	No
837	Rural		Male	Singleton	18-29 Years	Yes	First Child	Yes	Health facility delivery	Vaginal	Doctor/Nurse	Unknown	Natural	Don't know	No	No		Don't know	Yes	No	No	No	No	No	No		No
838	Rural		Male	Singleton	>35 Years	No	Older child of >24 months	Yes	Health facility delivery	Vaginal	Doctor/Nurse	>=8 hour	Started by doctor/nurse	No	No	No	About Average	Don't know	No	Yes	No	Yes	No	No	No	No	No		Yes
839	Rural		Male	Singleton	18-29 Years	No	Older child of >24 months	Yes	Home	Vaginal	Unskilled health provider	Less than 8 hour	Natural	No	No	No	Very Small/Smaller than usual	Don't know	No	Yes	Don't know	No	No	Don't know	No	No	No			Yes
840	Rural	Intrapartum	Male	Singleton	30-35 Years	No	Older child of 12-24 months	Yes	Health facility delivery	C-section	Doctor/Nurse	Less than 8 hour	Natural	No	No	No	About Average	No	No	No	Don't know	No	No	Don't know	No	No	No
841	Urban		Female	Singleton	18-29 Years	No	Older child of 12-24 months	Yes	Health facility delivery		Doctor/Nurse	Unknown	Natural		No	No	About Average	Don't know	Yes	Yes	Yes	No	No	No	No	No	No		Yes
842	Rural	Intrapartum	Male	Singleton				Yes	Health facility delivery	Vaginal		Less than 8 hour		No	No	No		No		No	No	No	No	No	No
843	Rural	Intrapartum	Male	Singleton	18-29 Years	No	Older child of >24 months	Yes	Home	Vaginal	Unskilled health provider	Less than 8 hour	Natural	No	No	No	About Average	No	Yes	No	No	No	No	No	No	No	No
844	Urban	Intrapartum	Male	Singleton	18-29 Years	No	Older child of 12-24 months	Yes	Home	Vaginal		Less than 8 hour	Started by doctor/nurse	No	No	No	About Average	No	Yes	No	No	No	No	No	No	No	No
845	Rural	Intrapartum	Male	Singleton	18-29 Years				Health facility delivery	Vaginal		Less than 8 hour	Natural	No	No	No	Larger than usual	No		No	No	No	No	No	No
846	Rural		Male	Singleton	18-29 Years	Yes	First Child	No	Home	Vaginal	Unskilled health provider	Less than 8 hour	Natural	No	No	Yes	Larger than usual	Yes	No	Yes	Don't know	No	Yes	Don't know	No	No	No		Yes		Yes
847	Rural	Intrapartum	Female	Singleton	18-29 Years	No	Older child of >24 months	No	Home	Vaginal	Unskilled health provider	Less than 8 hour	Natural	No	No	No		No	Yes	No	Don't know	No	No	Don't know	No	No	No
848	Rural	Antepartum	Male	Singleton	18-29 Years	Yes	First Child	No	Health facility delivery	Vaginal	Doctor/Nurse	>=8 hour	Natural	No	No	No	About Average	No	No	Yes	Don't know	No	Yes	Don't know	No	No	No		Yes
849	Rural	Antepartum	Male	Singleton	18-29 Years	Yes	First Child	Yes	Health facility delivery	Vaginal	Doctor/Nurse	>=8 hour	Natural	No	No	No		No	Yes	No	Don't know	No	No	No	No	Yes	No
850	Rural		Female	Singleton	30-35 Years	Yes	First Child	No	Health facility delivery	Vaginal	Doctor/Nurse	Unknown	Natural	Don't know	No	No	About Average	Don't know	Yes	No	No	No	No	No	No	No	No
851	Rural	Intrapartum	Male	Singleton					Home	Vaginal		Less than 8 hour		No	No	No	Very Small/Smaller than usual	No		No	No	No	No	No	No
852	Urban	Antepartum	Female	Singleton	18-29 Years	Yes	First Child	Yes	Health facility delivery	Vaginal	Doctor/Nurse	>=8 hour	Started by doctor/nurse	No	No	Yes	About Average	No	Yes	Yes	No	No	No	No	No	No	No				Yes
853	Rural	Intrapartum	Female	Singleton	30-35 Years	No	Older child of >24 months	No	Health facility delivery	Vaginal	Doctor/Nurse	Less than 8 hour	Started by doctor/nurse	Yes	Yes	No	About Average	No	No	Yes	Don't know	No	No	Don't know	No	No	No				Yes
854	Rural	Antepartum	Male	Singleton	30-35 Years	No	Older child of 12-24 months	Yes	Home	Vaginal	Unskilled health provider	>=8 hour	Natural	No	No	Yes	About Average	No	Yes	Yes	Don't know	No	No	Don't know	No	No	No				Yes
855	Rural	Intrapartum	Female	Singleton	18-29 Years	Yes	First Child	Yes	Health facility delivery	Vaginal	Doctor/Nurse	Less than 8 hour	Natural	No	No	No	About Average	No	No	Yes	No	Yes	No	No	No	No	No		Yes
856	Rural	Antepartum	Female	Singleton					Health facility delivery	Vaginal	Doctor/Nurse	>=8 hour	Natural	Yes	No	No	About Average	Yes		No	No	No	No	No	No
857	Rural		Male	Singleton	18-29 Years	No	Older child of >24 months	Yes	Health facility delivery	Vaginal	Doctor/Nurse	Unknown	Started by doctor/nurse	Don't know	No	No		Yes	Yes	No	No	No	No	No	No	No	No
858	Rural	Intrapartum	Female	Singleton	18-29 Years				Health facility delivery	C-section		Less than 8 hour		No	No	No		No		No	No	No	No	No	No
859	Rural	Antepartum	Male	Singleton	30-35 Years	No	Older child of >24 months	No	Home	Vaginal	Unskilled health provider	>=8 hour	Natural	Yes	No	No	About Average	No	No	No	No	No	No	No	No	No	No
860	Rural	Antepartum	Male	Singleton	18-29 Years	Yes	First Child	No	Health facility delivery	Vaginal	Doctor/Nurse	>=8 hour	Natural	No	Yes	No	About Average	No	No	Yes	Don't know	No	No	Don't know	No	No					Yes
861	Rural		Female	Singleton					Home		Unskilled health provider	Unknown			Yes	Yes	Very Small/Smaller than usual	No		Yes	No	No	No	No	No						Yes
862	Rural		Female	Singleton	18-29 Years				Health facility delivery	C-section		>=8 hour		No	No	No	About Average	Don't know		Yes	Yes	Yes	No	No	No				Yes
863	Rural	Antepartum	Male	Singleton	18-29 Years	No	Older child of >24 months	Yes	Home	Vaginal	Unskilled health provider	>=8 hour	Natural	Yes	No	No	About Average	No	Yes	Yes	Yes	No	No	Don't know	No	No	No		Yes
864	Rural		Male	Singleton	>35 Years	No	Older child of 12-24 months	No	Health facility delivery	Vaginal	Doctor/Nurse	>=8 hour	Started by doctor/nurse	No	Yes	No	Very Small/Smaller than usual	Don't know	No	Yes	No	No	No	No	No	No	No				Yes
865	Rural	Intrapartum	Male	Singleton	18-29 Years	Yes	First Child	Yes	Home	Vaginal	Unskilled health provider	Less than 8 hour	Natural	No	No	No	About Average	No	No	No	No	No	No	No	No	No	No
866	Urban		Female	Singleton	18-29 Years	Yes	First Child	Yes	Health facility delivery	Vaginal	Doctor/Nurse	Less than 8 hour	Natural	Don't know	No	No	Larger than usual	Don't know	Yes	Yes	No	No	No	No	No	No	No				Yes
867	Rural	Antepartum	Male	Singleton	18-29 Years	Yes	First Child	No	Home	Vaginal	Unskilled health provider	>=8 hour	Natural	No	No	No	About Average	No	Don't know	No	No	No	No	No	No	No	No
868	Urban		Male	Singleton	18-29 Years	Yes	First Child	Yes	Health facility delivery	C-section	Doctor/Nurse	Less than 8 hour	Started by doctor/nurse	Yes	No	No	About Average	Don't know	Yes	No	No	No	No	No	No	No	No
869	Rural	Antepartum	Female	Singleton	18-29 Years	No	Older child of >24 months	Yes	Health facility delivery	Vaginal	Unskilled health provider	>=8 hour	Natural	No	No	No		No	Yes	No	No	No	No	No	No	No	No
870	Rural		Female	Multiple					Health facility delivery	Vaginal	Doctor/Nurse	Less than 8 hour		Don't know	No	No	Very Small/Smaller than usual	Yes		No	No	No	No	No	No
871	Rural	Antepartum	Male	Singleton	30-35 Years	No	Older child of >24 months	Yes	Home	Vaginal	Doctor/Nurse	>=8 hour	Natural	No	No	No	Very Small/Smaller than usual	No	Yes	Yes	Don't know	No	Yes	Don't know	No	No	No		Yes
872	Urban	Antepartum	Female	Singleton	18-29 Years	Yes	First Child	Yes	Health facility delivery	Vaginal		>=8 hour	Started by doctor/nurse	No	No	No	About Average	No	Yes	Yes	No	Yes	Yes	Yes	No	No	No		Yes
873	Urban	Antepartum	Male	Singleton	18-29 Years	No	Older child of >24 months	Yes	Home	Vaginal	Unskilled health provider	>=8 hour	Natural	No	No	No	Very Small/Smaller than usual	No	No	No	No	No	No	No	No	No	No
874	Rural	Antepartum	Male	Singleton	18-29 Years				Health facility delivery	Vaginal	Doctor/Nurse	>=8 hour		No	No	No	Very Small/Smaller than usual	No		No	No	No	No	No	No
875	Rural	Intrapartum	Female	Singleton	18-29 Years	No	Older child of >24 months	Yes	Health facility delivery	Vaginal	Doctor/Nurse	Less than 8 hour	Natural	No	No	No	About Average	No	Yes	No	No	No	No	No	No	No	No
876	Urban	Intrapartum	Don't know	Singleton	18-29 Years	No	Older child of >24 months	No	Health facility delivery	Vaginal	Doctor/Nurse	Less than 8 hour	Natural	No	No	No	Very Small/Smaller than usual	No	Yes	No	No	No	No	No	No	No	No
877	Rural	Intrapartum	Female	Singleton	30-35 Years	No	Older child of >24 months	Yes	Home	Vaginal	Unskilled health provider	Less than 8 hour	Natural	Yes	No	No	About Average	No	No	No	No	No	No	No	No	Yes	No
878	Urban	Antepartum	Male	Singleton	18-29 Years	Yes	First Child	Yes	Home	Vaginal	Unskilled health provider	>=8 hour	Natural	No	No	No	About Average	No	No	No	No	No	No	No	No	No	No
879	Rural	Antepartum	Male	Singleton	18-29 Years	Yes	First Child	No	Health facility delivery	C-section	Doctor/Nurse	>=8 hour	Started by doctor/nurse	No	No	Yes	Larger than usual	No	No	Yes	No	No	No	No	No	No	No				Yes
880	Rural	Antepartum	Male	Singleton	30-35 Years				Health facility delivery	Vaginal		>=8 hour		Yes	Yes	Yes	About Average	Yes		Yes	No	Yes	Yes	No	No				Yes		Yes
881	Urban	Antepartum	Female	Singleton	30-35 Years	No	Older child of >24 months	Yes	Health facility delivery	Vaginal	Doctor/Nurse	>=8 hour	Started by doctor/nurse	Yes	No	No	Larger than usual	No	Yes	No	No	No	No	No	No	No	No
882	Rural	Antepartum	Female	Singleton	30-35 Years				Health facility delivery	Vaginal		>=8 hour		Don't know	No	No	Very Small/Smaller than usual	Yes		Yes	No	Yes	Yes	No	No			Yes	Yes
883	Rural	Antepartum	Male	Multiple	18-29 Years	No		Yes	Health facility delivery	Vaginal	Doctor/Nurse	>=8 hour	Started by doctor/nurse	Yes	No	Yes	Larger than usual	Yes	No	Yes	Don't know	Yes	Yes	Don't know	No	Yes	No		Yes	Yes	Yes
884	Rural	Antepartum	Male	Singleton	30-35 Years	No	Older child of >24 months	Yes	Home	Vaginal	Doctor/Nurse	>=8 hour	Natural	No	No	Yes	Larger than usual	No	Yes	Yes	No	No	No	No	No	No	No				Yes
885	Rural	Intrapartum	Male	Singleton	30-35 Years	No	Older child of 12-24 months	Yes	Health facility delivery	Vaginal	Doctor/Nurse	Less than 8 hour	Natural	No	No	No	Very Small/Smaller than usual	No	Yes	Yes	Don't know	No	No	Don't know	No	No	No			Yes
886	Rural	Antepartum	Male	Singleton	18-29 Years	No	Older child of >24 months	Yes	Home	Vaginal	Unskilled health provider	>=8 hour	Natural	No	Yes	No	Very Small/Smaller than usual	No	Yes	Yes	Don't know	No	No	No	No	No	No				Yes
887	Rural	Intrapartum	Female	Singleton	18-29 Years	No	Older child of 12-24 months	No	Health facility delivery	Vaginal	Doctor/Nurse	Less than 8 hour	Natural	Yes	No	No	About Average	No	Yes	No	Don't know	No	No	Don't know	No	No	No
888	Rural	Intrapartum	Male	Singleton	30-35 Years	No	Older child of >24 months	Yes	Home	Vaginal	Unskilled health provider	Less than 8 hour	Natural	No	No	Yes	Larger than usual	No	Yes	Yes	No	No	No	No	No	No	No				Yes
889	Rural	Antepartum	Female	Singleton	30-35 Years	No	Older child of >24 months	Yes	Health facility delivery	Vaginal	Doctor/Nurse	>=8 hour	Started by doctor/nurse	Don't know	No	No		No	Yes	Yes	No	No	Yes	No	No	No	No		Yes
890	Rural		Male	Singleton					Home		Unskilled health provider	Unknown	Natural		Yes	Yes	Very Small/Smaller than usual	No		Yes	No	No	No	No	No						Yes
891	Rural	Intrapartum	Male	Singleton	18-29 Years	Yes	First Child	No	Home	Vaginal	Unskilled health provider	Less than 8 hour	Natural	No	No	No	Very Small/Smaller than usual	No	No	No	Don't know	No	No	Don't know	No	No	No
892	Urban		Female	Singleton	18-29 Years	Yes	First Child	No	Home	Vaginal	Unskilled health provider	Unknown	Natural	No	No	No	About Average	No	Yes	Yes	No	Yes	No	Don't know	No	No	No		Yes
893	Rural	Intrapartum	Male	Singleton	18-29 Years				Health facility delivery	Vaginal		Less than 8 hour	Natural	No	No	No	Larger than usual	No		No	No	No	No	No	No
894	Rural	Antepartum	Female	Singleton	18-29 Years			Yes	Health facility delivery	Vaginal	Doctor/Nurse	>=8 hour	Started by doctor/nurse	No	No	No	Very Small/Smaller than usual	No	No	No	Don't know	No	No	Don't know	No	No	No
895	Rural		Male	Singleton	18-29 Years	Yes	First Child	Yes	Home	Vaginal	Doctor/Nurse	Less than 8 hour	Started by doctor/nurse	No	No	No	About Average	Yes	No	No	No	No	No	No	No	No	No
896	Rural	Intrapartum	Male	Singleton					Health facility delivery	Vaginal		Less than 8 hour		No	Yes	Yes	About Average	No		Yes	No	No	No	No	No						Yes
897	Rural	Intrapartum	Female	Singleton	18-29 Years	No		No	Health facility delivery	Vaginal	Doctor/Nurse	Less than 8 hour	Started by doctor/nurse	No	No	No	Very Small/Smaller than usual	No	No	No	No	No	No	No	No	No	Yes
898	Urban		Male	Multiple	30-35 Years				Home			Unknown			No	No	About Average	Don't know		No	No	No	No	No	No
899	Rural	Antepartum	Male	Singleton	18-29 Years				Health facility delivery	C-section	Doctor/Nurse	>=8 hour		No	No	No		No		No	No	No	No	No	No
900	Rural	Intrapartum	Female	Singleton	30-35 Years				Health facility delivery	Vaginal		Less than 8 hour	Natural	No	No	No	About Average	No		No	No	No	No	No	No
901	Rural	Intrapartum	Female	Singleton	18-29 Years	Yes	First Child	No	Health facility delivery	Vaginal	Doctor/Nurse	Less than 8 hour	Natural	No	No	No	Very Small/Smaller than usual	No	Yes	No	No	No	No	No	No	No	No
902	Urban	Intrapartum	Male	Singleton	30-35 Years				Home	Vaginal		Less than 8 hour		No	No	No	About Average	No		No	No	No	No	No	No
903	Rural		Female	Singleton	>35 Years			Yes	Health facility delivery	Vaginal	Doctor/Nurse	Unknown	Started by doctor/nurse	Yes	No	Yes	About Average	No		Yes	No	No	Yes	No	No				Yes		Yes
904	Rural	Antepartum	Female	Singleton	18-29 Years	No	Older child of 12-24 months	Yes	Health facility delivery	Vaginal	Doctor/Nurse	>=8 hour	Natural	No	No	Yes		Yes	No	Yes	No	Yes	Yes	No	No	No	No		Yes		Yes
905	Rural	Intrapartum	Female	Singleton	30-35 Years	No	Older child of >24 months	No	Health facility delivery	C-section	Doctor/Nurse	Less than 8 hour	Natural	No	No	No	Larger than usual	No	No	No	Don't know	No	No	Don't know	No	No	No
906	Rural		Female	Singleton	30-35 Years	No	Older child of >24 months	Yes	Home	Vaginal	Doctor/Nurse	Unknown	Natural	No	No	No	About Average	No	No	Yes	No	Yes	No	No	No	No	No		Yes
907	Rural	Antepartum	Male	Singleton	18-29 Years	Yes	First Child	Yes	Health facility delivery	C-section	Doctor/Nurse	>=8 hour	Natural	No	No	No	About Average	No	No	Yes	No	Yes	No	No	No	No	No		Yes
908	Rural		Male	Singleton	>35 Years	No	Older child of >24 months	No	Health facility delivery	Vaginal	Doctor/Nurse	Unknown	Natural	Don't know	No	No	About Average	Yes	Yes	Yes	No	Yes	Yes	No	No	No	No		Yes
909	Rural	Antepartum	Male	Singleton	18-29 Years	No	Older child of >24 months	No	Home	Vaginal	Unskilled health provider	>=8 hour		No	No	No	Very Small/Smaller than usual	No	Yes	No	No	No	No	No	No	No	No
910	Rural	Antepartum	Female	Singleton	30-35 Years				Health facility delivery	Vaginal		>=8 hour		No	No	No	Larger than usual	No		No	No	No	No	No	No
911	Rural	Antepartum	Male	Singleton	18-29 Years				Health facility delivery	Vaginal	Doctor/Nurse	>=8 hour	Started by doctor/nurse	Yes	No	No	About Average	No		Yes	Yes	Yes	No	No	No				Yes
912	Urban	Antepartum	Female	Singleton	18-29 Years	No	Older child of 12-24 months	Yes	Home	Vaginal	Unskilled health provider	>=8 hour	Natural	Yes	No	No	About Average	Yes	Yes	Yes	No	Yes	No	No	No	No	No		Yes
913	Rural	Antepartum	Female	Singleton	18-29 Years	Yes	First Child	Yes	Health facility delivery	Vaginal	Doctor/Nurse	>=8 hour	Started by doctor/nurse	Yes	Yes	No	Very Small/Smaller than usual	No	No	Yes	No	No	Yes	No	No	No	No		Yes		Yes
914	Rural	Antepartum	Female	Singleton	18-29 Years			Yes	Health facility delivery	Vaginal		>=8 hour	Natural	No	No	No	About Average	No		No	No	No	No	No	No
915	Urban	Antepartum	Female	Singleton	18-29 Years	No	Older child of 12-24 months	Yes	Health facility delivery	Vaginal	Doctor/Nurse	>=8 hour	Natural	Yes	No	No	Larger than usual	Yes	Yes	No	Don't know	No	No	Don't know	No	No	Yes
916	Rural	Intrapartum	Female	Singleton	18-29 Years	Yes	First Child	Yes	Health facility delivery	Vaginal	Doctor/Nurse	Less than 8 hour	Started by doctor/nurse	No	No	No	Larger than usual	No	No	Yes	Yes	Yes	No	Yes	No	No	No		Yes
917	Rural	Antepartum	Male	Singleton	30-35 Years	No	Older child of >24 months	Yes	Home	Vaginal	Unskilled health provider	>=8 hour	Natural	Yes	No	No	About Average	No	No	Yes	No	No	No	No	No	No	No			Yes
918	Rural		Female	Singleton					Home			Unknown	Natural		No	No	Very Small/Smaller than usual	Yes		No	No	No	No	No	No
919	Rural	Intrapartum	Male	Singleton	30-35 Years				Health facility delivery	Vaginal	Doctor/Nurse	Less than 8 hour	Natural	No	Yes	No	Very Small/Smaller than usual	No		Yes	No	No	No	No	No						Yes
920	Rural	Antepartum	Female	Singleton	18-29 Years	No	Older child of >24 months	Yes	Health facility delivery	Vaginal	Unskilled health provider	>=8 hour	Natural	Yes	No	No	About Average	Yes	No	No	Don't know	No	No	Don't know	No	No	No
921	Rural		Female	Singleton	18-29 Years	No	Older child of 12-24 months	Yes	Health facility delivery	Vaginal	Doctor/Nurse	Unknown	Natural	No	No	No	About Average	Don't know	Yes	No	Don't know	No	No	No	No	No	No
922	Rural		Male	Singleton	18-29 Years	Yes	First Child	Yes	Health facility delivery	Vaginal	Unskilled health provider	Less than 8 hour	Natural	No	No	Yes	Very Small/Smaller than usual	Yes	Yes	Yes	No	No	No	No	No	No	No	Yes		Yes	Yes
923	Rural	Antepartum	Female	Singleton	18-29 Years				Health facility delivery	Vaginal	Doctor/Nurse	>=8 hour	Natural	Yes	Yes	No	About Average	No		Yes	No	Yes	No	No	No				Yes		Yes
924	Rural	Antepartum	Female	Singleton	18-29 Years	Yes	First Child	Yes	Home	Vaginal	Unskilled health provider	>=8 hour	Natural	No	No	Yes	Very Small/Smaller than usual	No	No	Yes	Don't know	No	No	Don't know	No	No	No				Yes
925	Rural	Intrapartum	Female	Singleton	18-29 Years	Yes	First Child	Yes	Health facility delivery	C-section	Doctor/Nurse	Less than 8 hour	Natural	No	No	No	About Average	No	Yes	No	No	No	No	No	No	No	No
926	Rural	Antepartum	Female	Singleton	30-35 Years	No	Older child of >24 months	No	Home	Vaginal	Unskilled health provider	>=8 hour	Natural	Yes	Yes	No	About Average	No	Yes	Yes	No	No	No	No	No	No	No				Yes
927	Rural		Male	Singleton	18-29 Years	No	Older child of >24 months	Yes	Home	Vaginal	Unskilled health provider	Unknown	Natural	No	No	No		Don't know	Yes	No	Don't know	No	No	Don't know	No	No	No
928	Rural		Male	Singleton					Health facility delivery		Doctor/Nurse	Unknown	Natural		No	No	About Average	No		No	No	No	No	No	No
929	Rural		Male	Singleton				No	Don't know	C-section	Doctor/Nurse	Less than 8 hour		No	No	No	About Average	Don't know		Yes	No	No	Yes	No	No				Yes
930	Rural	Intrapartum	Male	Singleton	18-29 Years	Yes	First Child	Yes	Home	Vaginal	Unskilled health provider	Less than 8 hour	Started by doctor/nurse	No	No	No	Larger than usual	No	Yes	No	No	No	No	No	No	No	No
931	Rural	Intrapartum	Male	Singleton	18-29 Years				Health facility delivery	C-section		Less than 8 hour	Natural	No	No	No	About Average	No		No	No	No	No	No	No
932	Urban	Antepartum	Female	Singleton	>35 Years	No	Older child of >24 months	Yes	Health facility delivery	C-section	Doctor/Nurse	>=8 hour	Started by doctor/nurse	Yes	No	No		No	Yes	Yes	Yes	No	Yes	Don't know	No	No	No		Yes
933	Rural	Antepartum	Female	Singleton	30-35 Years	No	Older child of >24 months	Yes	Health facility delivery	Vaginal	Doctor/Nurse	>=8 hour	Natural	No	No	No	About Average	No	No	Yes	No	Yes	No	No	No		No		Yes
934	Rural	Antepartum	Male	Singleton	30-35 Years	No	Older child of 12-24 months	Yes	Home	Vaginal	Unskilled health provider	>=8 hour	Natural	No	Yes	Yes	About Average	No	Yes	Yes	No	No	No	No	No	No	No				Yes
935	Rural	Intrapartum	Female	Singleton	18-29 Years	Yes	First Child	Yes	Health facility delivery	Vaginal	Doctor/Nurse	Less than 8 hour	Natural	Don't know	No	No	About Average	No	No	Yes	No	Yes	No	No	No	No	No		Yes
936	Rural	Antepartum	Male	Singleton	30-35 Years	No		Yes	Home	Vaginal	Unskilled health provider	>=8 hour	Natural	Yes	No	No	About Average	Yes	Yes	Yes	No	Yes	No	No	No	No	No		Yes
937	Rural	Antepartum	Female	Singleton	18-29 Years	No	Older child of >24 months	No	Health facility delivery	Vaginal	Doctor/Nurse	>=8 hour	Natural	Yes	No	No	About Average	Yes	Yes	No	Don't know	No	No	Don't know	No	No	No
938	Rural	Antepartum	Female	Singleton	18-29 Years	No	Older child of >24 months	No	Home	Vaginal	Unskilled health provider	>=8 hour	Natural	No	No	No	Very Small/Smaller than usual	No	No	No	No	No	No	No	No	No	No
939	Rural	Intrapartum	Male	Singleton					Health facility delivery	Vaginal		Less than 8 hour		No	No	No	About Average	No		No	No	No	No	No	No
940	Rural	Antepartum	Male	Singleton	18-29 Years	No	Older child of 12-24 months	Yes	Health facility delivery	Vaginal	Doctor/Nurse	>=8 hour	Natural	Don't know	No	No	About Average	No	No	Yes	No	Yes	No	No	No	No	No		Yes
941	Rural	Antepartum	Male	Singleton	18-29 Years				Health facility delivery	Vaginal	Doctor/Nurse	>=8 hour		No	No	No	Very Small/Smaller than usual	Yes		Yes	No	Yes	No	No	No				Yes
942	Rural	Antepartum	Female	Singleton	30-35 Years	No	Older child of >24 months	Yes	Health facility delivery	Vaginal	Doctor/Nurse	>=8 hour	Natural	No	No	No	About Average	No	Yes	No	No	No	No	No	No	No	No
943	Rural	Antepartum	Female	Singleton	18-29 Years	Yes	First Child	Yes	Home	Vaginal	Unskilled health provider	>=8 hour	Natural	No	No	No	About Average	No	Yes	No	No	No	No	No	No	No	No
944	Rural	Antepartum	Male	Singleton	30-35 Years	No	Older child of >24 months	No	Home	Vaginal	Unskilled health provider	>=8 hour	Natural	No	No	No	About Average	No	Yes	Yes	No	Yes	No	No	Yes	No	No		Yes
945	Urban	Antepartum	Female	Singleton	18-29 Years	Yes	First Child	Yes	Home	Vaginal	Unskilled health provider	>=8 hour	Natural	No	No	No	Very Small/Smaller than usual	Yes	Yes	Yes	No	Yes	No	No	No	No	No		Yes	Yes
946	Rural	Intrapartum	Male	Singleton	18-29 Years	No	Older child of >24 months	Yes	Home	Vaginal	Unskilled health provider	Less than 8 hour	Natural	No	No	No	Very Small/Smaller than usual	No	Yes	Yes	No	Yes	No	No	No	No	No		Yes
947	Rural	Antepartum	Male	Singleton	18-29 Years	Yes	First Child	Yes	Home	Vaginal	Unskilled health provider	>=8 hour	Natural	Don't know	No	No	Very Small/Smaller than usual	No	No	Yes	No	Yes	Yes	No	No	No	No		Yes
948	Urban	Antepartum	Female	Singleton	18-29 Years	No	Older child of >24 months	Yes	Health facility delivery	Vaginal	Doctor/Nurse	>=8 hour	Started by doctor/nurse	No	No	No		No	Yes	No	No	No	No	No	No	No	No
949	Rural	Intrapartum	Male	Singleton	18-29 Years				Home	Vaginal		Less than 8 hour		No	No	No	Very Small/Smaller than usual	No		No	No	No	No	No	No
950	Rural	Antepartum	Male	Singleton	30-35 Years	No	Older child of >24 months	No	Home	Vaginal	Unskilled health provider	>=8 hour	Natural	Yes	No	Yes	About Average	No	No	Yes	Don't know	No	No	Don't know	No	No	No				Yes
951	Rural	Intrapartum	Male	Singleton	30-35 Years	No	Older child of 12-24 months	No	Health facility delivery	Vaginal	Doctor/Nurse	Less than 8 hour	Natural	No	No	No	About Average	No	Don't know	Yes	No	Yes	No	No	No	No	No		Yes	Yes
952	Rural	Intrapartum	Male	Singleton	18-29 Years	Yes	First Child	Yes	Home	Vaginal	Unskilled health provider	Less than 8 hour	Started by doctor/nurse	No	Yes	No	About Average	No	Yes	Yes	No	Yes	No	No	No	No	No		Yes		Yes
953	Rural	Antepartum	Male	Multiple	30-35 Years	No	Older child of >24 months	No	Health facility delivery	Vaginal	Doctor/Nurse	>=8 hour	Natural	Yes	No	No	Very Small/Smaller than usual	Yes	Yes	Yes	Don't know	No	Yes	Don't know	No	No	No		Yes	Yes
954	Rural	Intrapartum	Male	Singleton	18-29 Years	No	Older child of 12-24 months	No	Health facility delivery	Vaginal	Doctor/Nurse	Less than 8 hour	Started by doctor/nurse	No	No	No	Very Small/Smaller than usual	No	Yes	No	Don't know	No	No	Don't know	No	No	No
955	Rural		Male	Singleton	18-29 Years	Yes	First Child	No	Health facility delivery	Vaginal	Doctor/Nurse	Unknown	Natural	No	No	No	About Average	No	Don't know	No	No	No	No	No	No	No	No
956	Rural		Female	Singleton	30-35 Years	No	Older child of >24 months	No	Home	Vaginal	Unskilled health provider	Less than 8 hour	Natural	No	No	No	Very Small/Smaller than usual	Yes	No	Yes	Don't know	No	Yes	Don't know	Yes	No	No		Yes
957	Rural	Antepartum	Female	Singleton	18-29 Years	No	Older child of >24 months	No	Health facility delivery	Vaginal	Doctor/Nurse	>=8 hour	Natural	No	No	No	Very Small/Smaller than usual	No	Yes	Yes	Don't know	No	Yes	Don't know	Yes	No	No		Yes
958	Urban		Male	Singleton	18-29 Years	No	Older child of >24 months	Yes	Home	Vaginal	Doctor/Nurse	Less than 8 hour	Natural	No	No	No	Very Small/Smaller than usual	Yes	Yes	No	No	No	No	No	No	No	No
959	Rural	Antepartum	Female	Singleton	18-29 Years	No	Older child of >24 months	No	Health facility delivery	Vaginal	Unskilled health provider	>=8 hour	Natural	Yes	No	No	About Average	Yes	No	No	No	No	No	No	No	No	No
960	Rural	Antepartum	Female	Singleton	18-29 Years	No	Older child of >24 months	No	Health facility delivery	Vaginal	Doctor/Nurse	>=8 hour	Natural	No	No	No	Very Small/Smaller than usual	No	Yes	Yes	No	No	Yes	No	Yes	No	No		Yes
961	Rural	Intrapartum	Male	Singleton	30-35 Years	No	Older child of >24 months	Yes	Home	Vaginal	Unskilled health provider	Less than 8 hour	Natural	No	No	Yes		No	No	Yes	No	No	No	Yes	No	No	No		Yes		Yes
962	Rural	Antepartum	Female	Singleton	18-29 Years	Yes	First Child	Yes	Health facility delivery	Vaginal	Doctor/Nurse	>=8 hour	Natural	No	No	No	Larger than usual	Yes	Yes	No	Don't know	No	No	Don't know	No	No	No
963	Rural	Antepartum	Male	Singleton	30-35 Years				Health facility delivery	Vaginal		>=8 hour		No	No	No		No		No	No	No	No	No	No
964	Rural	Antepartum	Male	Singleton	18-29 Years	Yes	First Child	Yes	Health facility delivery	Vaginal		>=8 hour	Started by doctor/nurse	Yes	Yes	No	Very Small/Smaller than usual	Yes	No	Yes	Yes	Yes	No	No	No	No	No		Yes		Yes
965	Rural	Intrapartum	Male	Singleton	>35 Years	No	Older child of >24 months	No	Home	Vaginal	Doctor/Nurse	Less than 8 hour	Natural	No	No	No	Very Small/Smaller than usual	No	Don't know	No	Don't know	No	No	Don't know	No	No	No
966	Rural	Antepartum	Female	Singleton	18-29 Years	Yes	First Child	No	Health facility delivery	Vaginal	Doctor/Nurse	>=8 hour	Natural	Yes	No	No	Larger than usual	No	No	No	Don't know	No	No	Don't know	No	No	No
967	Rural	Antepartum	Female	Singleton	18-29 Years	Yes	First Child	Yes	Home	Vaginal	Unskilled health provider	>=8 hour	Natural	No	No	No	Very Small/Smaller than usual	No	Yes	No	No	No	No	No	No	No	No
968	Rural		Male	Singleton	18-29 Years	Yes	First Child	Yes	Health facility delivery	Vaginal	Doctor/Nurse	>=8 hour	Started by doctor/nurse	No	No	No	About Average	Don't know	No	Yes	No	Yes	No	No	No	No	No		Yes
969	Rural	Antepartum	Female	Multiple	18-29 Years	No	Older child of >24 months	Yes	Health facility delivery	C-section	Doctor/Nurse	>=8 hour	Natural	No	No	No	About Average	Yes	Yes	Yes	No	Yes	Yes	No	No	Yes	No		Yes
970	Rural	Antepartum	Male	Singleton	18-29 Years	No	Older child of >24 months	No	Health facility delivery	Vaginal	Doctor/Nurse	>=8 hour	Natural	No	No	No	About Average	No	Yes	Yes	Don't know	Yes	No	Don't know	No	No	No		Yes
971	Rural	Intrapartum	Male	Singleton	18-29 Years	No	Older child of 12-24 months	Yes	Health facility delivery	Vaginal	Doctor/Nurse	Less than 8 hour	Started by doctor/nurse	No	No	No	About Average	No	No	No	No	No	No	No	No	No	No
972	Rural		Female	Singleton	18-29 Years	No	Older child of >24 months	Yes	Home	Vaginal	Unskilled health provider	Less than 8 hour	Natural	No	No	No	Larger than usual	Yes	No	No	No	No	No	No	No	No	No
973	Urban	Antepartum	Female	Singleton	18-29 Years	No	Older child of >24 months	Yes	Health facility delivery	Vaginal		>=8 hour	Natural	No	No	No	About Average	No	No	Yes	No	Yes	No	No	No	No	No		Yes
974	Rural	Antepartum	Male	Singleton	18-29 Years	Yes	First Child	Yes	Health facility delivery	Vaginal	Doctor/Nurse	>=8 hour		No	No	No	Very Small/Smaller than usual	No	Yes	Yes	Yes	No	Yes	No	No	No	No		Yes
975	Rural	Antepartum	Male	Singleton	18-29 Years	No	Older child of >24 months	Yes	Health facility delivery	Vaginal	Doctor/Nurse	>=8 hour	Natural	No	No	No	Very Small/Smaller than usual	Yes	No	Yes	No	No	Yes	No	No	No	No		Yes	Yes
976	Rural		Male	Singleton	>35 Years	Yes	First Child	Yes	Health facility delivery	C-section	Doctor/Nurse	>=8 hour	Natural	Don't know	No	Yes	About Average	Don't know	No	Yes	Don't know	Yes	No	Don't know	No	Yes	No		Yes		Yes
977	Rural	Intrapartum	Male	Singleton	18-29 Years	No	Older child of >24 months	Yes	Home	Vaginal	Unskilled health provider	Less than 8 hour	Natural	Don't know	No	No	About Average	No	Yes	Yes	No	Yes	No	No	No	No	No		Yes
978	Rural	Antepartum	Male	Singleton	30-35 Years	No	Older child of >24 months	Yes	Health facility delivery	Vaginal	Doctor/Nurse	>=8 hour	Natural	No	No	No	Very Small/Smaller than usual	No	No	Yes	No	No	No	No	No	No	No			Yes
979	Rural	Antepartum	Female	Singleton	>35 Years	No	Older child of >24 months	Yes	Home	Vaginal	Doctor/Nurse	>=8 hour	Started by doctor/nurse	Yes	No	No	Very Small/Smaller than usual	No	No	Yes	Yes	No	No	No	No	No	No		Yes
980	Urban		Male	Singleton	18-29 Years	Yes	First Child	Yes	Health facility delivery	C-section	Doctor/Nurse	Unknown	Natural	Don't know	No	No	Larger than usual	Yes	Yes	No	No	No	No	No	No	No	No
981	Rural	Antepartum	Male	Singleton	>35 Years	No	Older child of 12-24 months	Yes	Home	Vaginal	Unskilled health provider	>=8 hour	Natural	Yes	No	Yes	About Average	Yes	No	Yes	No	No	No	No	No	No	Yes				Yes
982	Rural	Antepartum	Male	Singleton	30-35 Years	No	Older child of >24 months	Yes	Health facility delivery	C-section	Doctor/Nurse	>=8 hour	Natural	No	No	No	Very Small/Smaller than usual	No	No	No	No	No	No	No	No	No	No
983	Rural	Intrapartum	Male	Singleton	18-29 Years	No	Older child of 12-24 months	Yes	Health facility delivery	Vaginal	Doctor/Nurse	Less than 8 hour	Natural	No	Yes	No	Larger than usual	No	No	Yes	No	Yes	No	No	No	No	No		Yes	Yes	Yes
984	Rural	Intrapartum	Female	Singleton	30-35 Years	No	Older child of 12-24 months	No	Health facility delivery	Vaginal	Doctor/Nurse	Less than 8 hour	Started by doctor/nurse	No	No	No	About Average	No	Yes	No	No	No	No	No	No	No	No
985	Rural	Antepartum	Male	Singleton	18-29 Years	No	Older child of >24 months	Yes	Health facility delivery	Vaginal	Doctor/Nurse	>=8 hour	Natural	Yes	Yes	No	Very Small/Smaller than usual	No	Yes	Yes	No	No	No	No	No	No	No				Yes
986	Urban	Intrapartum	Female	Singleton	18-29 Years	No	Older child of >24 months	No	Home	Vaginal	Unskilled health provider	Less than 8 hour	Natural	No	No	Yes	Very Small/Smaller than usual	No	No	Yes	No	No	No	No	No	No	No				Yes
987	Rural	Intrapartum	Female	Singleton	30-35 Years	No	Older child of >24 months	Yes	Health facility delivery	Vaginal	Doctor/Nurse	Less than 8 hour	Natural	No	No	Yes	About Average	No	Yes	Yes	No	No	No	No	No	No	No			Yes	Yes
988	Rural	Intrapartum	Male	Singleton	18-29 Years	No	Older child of 12-24 months	Yes	Health facility delivery	C-section	Doctor/Nurse	Less than 8 hour	Started by doctor/nurse	No	Yes	No	Larger than usual	No	No	Yes	Yes	No	No	Don't know	No	Yes	No		Yes		Yes
989	Rural	Antepartum	Female	Singleton					Health facility delivery	Vaginal		>=8 hour		No	Yes	No	Larger than usual	No		Yes	No	No	No	No	No					Yes	Yes
990	Rural	Antepartum	Male	Singleton	18-29 Years	Yes	First Child	Yes	Health facility delivery	Vaginal	Doctor/Nurse	>=8 hour	Started by doctor/nurse	No	No	No	About Average	Yes	Yes	No	No	No	No	No	No	No	No
991	Rural	Intrapartum	Male	Singleton	18-29 Years	Yes	First Child	No	Health facility delivery	Vaginal	Doctor/Nurse	Less than 8 hour	Natural	Don't know	Yes	Yes	Very Small/Smaller than usual	No	Yes	Yes	No	No	No	No	No	No	No				Yes
992	Rural	Intrapartum	Female	Singleton	18-29 Years	No	Older child of 12-24 months	Yes	Health facility delivery	Vaginal	Doctor/Nurse	Less than 8 hour	Natural	No	No	No		No	No	Yes	No	Yes	No	Don't know	No	No	No		Yes
993	Rural	Antepartum	Male	Singleton	18-29 Years	No	Older child of 12-24 months	Yes	Health facility delivery	Vaginal	Doctor/Nurse	>=8 hour	Natural	Yes	No	Yes	About Average	Yes	Yes	Yes	No	No	No	No	No	No	No			Yes	Yes
994	Rural	Intrapartum	Female	Singleton	18-29 Years	Yes	First Child	Yes	Health facility delivery	Vaginal	Doctor/Nurse	Less than 8 hour	Natural	No	No	Yes	About Average	No	No	Yes	No	Yes	No	No	No	No	No		Yes		Yes
995	Rural	Intrapartum	Female	Multiple	18-29 Years	No	Older child of >24 months	No	Home	Vaginal	Unskilled health provider	Less than 8 hour	Natural	No	No	No	Very Small/Smaller than usual	No	No	No	Don't know	No	No	Don't know	No	No	No
996	Rural	Antepartum	Male	Singleton	30-35 Years	No	Older child of 12-24 months	Yes	Health facility delivery	Vaginal	Doctor/Nurse	>=8 hour	Started by doctor/nurse	Yes	No	Yes	About Average	Yes	Yes	Yes	No	No	No	No	No	No	No				Yes
997	Rural		Male	Singleton					Health facility delivery		Doctor/Nurse	Unknown	Started by doctor/nurse		No	No	About Average	No		No	No	No	No	No	No
998	Rural	Antepartum	Female	Singleton	18-29 Years	Yes	First Child	Yes	Home	Vaginal	Unskilled health provider	>=8 hour	Natural	Don't know	No	No	Very Small/Smaller than usual	No	Yes	No	Don't know	No	No	Don't know	No	No	No
999	Rural	Antepartum	Female	Singleton	30-35 Years	No	Older child of >24 months	Yes	Health facility delivery	Vaginal	Doctor/Nurse	>=8 hour	Natural	Yes	No	No	About Average	No	No	Yes	Don't know	Yes	Yes	Don't know	No	No	No		Yes		Yes
1000	Rural		Male	Singleton	18-29 Years				Home	Vaginal	Unskilled health provider	Unknown	Natural	Don't know	No	No	Very Small/Smaller than usual	No		No	No	No	No	No	No
1001	Rural		Male	Singleton	30-35 Years	No	Older child of >24 months	Yes	Health facility delivery	Vaginal	Doctor/Nurse	Less than 8 hour	Natural	No	No	No	About Average	Yes	Yes	No	No	No	No	No	No	No	No
1002	Urban	Antepartum	Male	Singleton	30-35 Years				Health facility delivery	Vaginal	Doctor/Nurse	>=8 hour	Natural	Yes	No	No	Larger than usual	No		No	No	No	No	No	No
1003	Rural	Intrapartum	Female	Singleton	18-29 Years				Home	Vaginal		Less than 8 hour		No	No	No	Very Small/Smaller than usual	No		No	No	No	No	No	No
1004	Rural	Intrapartum	Male	Singleton	30-35 Years	No	Older child of >24 months	No	Health facility delivery	Vaginal	Doctor/Nurse	Less than 8 hour	Started by doctor/nurse	Yes	No	No	Very Small/Smaller than usual	No	Don't know	No	No	No	No	No	No	No	No
1005	Rural		Male	Singleton	18-29 Years	No	Older child of 12-24 months	No	Health facility delivery	Vaginal	Doctor/Nurse	Less than 8 hour	Natural	Yes	No	No	About Average	Yes	Yes	No	Don't know	No	No	Don't know	No	No	No
1006	Rural		Female	Singleton	18-29 Years	No	Older child of >24 months	Yes	Health facility delivery	Vaginal	Doctor/Nurse	Less than 8 hour	Natural	Don't know	No	No	Larger than usual	Yes	No	No	No	No	No	No	No	No	No
1007	Urban	Antepartum	Female	Singleton	18-29 Years	No	Older child of >24 months	No	Home	Vaginal	Doctor/Nurse	>=8 hour	Started by doctor/nurse	No	No	No	About Average	No	No	No	No	No	No	No	No	No	No
1008	Rural	Intrapartum	Female	Singleton	>35 Years	No	Older child of 12-24 months	Yes	Home	Vaginal	Unskilled health provider	Less than 8 hour	Started by doctor/nurse	No	No	Yes	Very Small/Smaller than usual	No	Yes	Yes	No	No	No	No	No	Yes	No				Yes
1009	Urban	Intrapartum	Male	Singleton	18-29 Years	No	Older child of 12-24 months	No	Health facility delivery	Vaginal	Doctor/Nurse	Less than 8 hour	Started by doctor/nurse	Yes	No	No	About Average	No	No	No	Don't know	No	No	Don't know	No	No	No
1010	Rural	Intrapartum	Female	Singleton	30-35 Years	No	Older child of >24 months	Yes	Home	Vaginal	Unskilled health provider	Less than 8 hour	Started by doctor/nurse	No	No	No	About Average	No	No	No	No	No	No	No	No	No	No
1011	Rural		Male	Singleton	>35 Years	No	Older child of >24 months	No	Home	Vaginal	Unskilled health provider	Less than 8 hour	Natural	Yes	No	No	About Average	Yes	No	No	No	No	No	Don't know	No	No	No
1012	Rural	Intrapartum	Male	Singleton	30-35 Years	No		No	Home	Vaginal	Unskilled health provider	Less than 8 hour	Natural	No	No	No	Larger than usual	No	No	Yes	Don't know	No	No	Don't know	No	No	Yes			Yes
1013	Rural	Antepartum	Male	Singleton	30-35 Years	No	Older child of >24 months	Yes	Health facility delivery	Vaginal	Unskilled health provider	>=8 hour	Natural	Yes	Yes	No	About Average	Yes	Yes	Yes	No	Yes	Yes	No	No	Yes	No		Yes		Yes
1014	Rural	Antepartum	Male	Singleton	30-35 Years	No	Older child of >24 months	No	Home	Vaginal	Unskilled health provider	>=8 hour	Natural	No	No	No	About Average	No	Yes	Yes	Don't know	Yes	No	Don't know	No	No	No		Yes
1015	Urban	Antepartum	Male	Singleton	18-29 Years	No	Older child of 12-24 months	Yes	Health facility delivery	Vaginal	Doctor/Nurse	>=8 hour	Started by doctor/nurse	No	No	No	About Average	No	No	Yes	No	No	No	No	No	No	No	Yes
1016	Rural	Antepartum	Female	Singleton	18-29 Years	No	Older child of >24 months	Yes	Home	Vaginal	Unskilled health provider	>=8 hour	Natural	Yes	No	No	About Average	Yes	No	Yes	No	No	Yes	No	No	No	No		Yes
1017	Rural	Antepartum	Male	Singleton	30-35 Years				Home	Vaginal		>=8 hour		No	No	No	Very Small/Smaller than usual	No		Yes	Yes	Yes	No	No	No				Yes
1018	Rural		Male	Singleton	30-35 Years				Health facility delivery	Vaginal		Less than 8 hour		No	Yes	No	Very Small/Smaller than usual	Don't know		Yes	No	No	Yes	No	No				Yes		Yes
1019	Rural	Intrapartum	Female	Singleton	30-35 Years			No	Home	Vaginal	Unskilled health provider	Less than 8 hour	Natural	No	No	No	About Average	No	No	Yes	Yes	No	No	No	No	No	No		Yes
1020	Rural	Intrapartum	Male	Singleton	18-29 Years	No	Older child of 12-24 months	No	Home	Vaginal	Unskilled health provider	Less than 8 hour	Natural	No	No	No	Very Small/Smaller than usual	No	No	No	No	No	No	No	No	No	No
1021	Rural	Intrapartum	Male	Singleton	18-29 Years				Health facility delivery	Vaginal	Doctor/Nurse	Less than 8 hour	Natural	No	No	No	About Average	No		No	No	No	No	No	No
1022	Rural	Antepartum	Female	Singleton	30-35 Years	No	Older child of 12-24 months	Yes	Home	Vaginal	Unskilled health provider	>=8 hour	Natural	Yes	No	No	About Average	Yes	No	No	No	No	No	No	No	No	No
1023	Rural	Antepartum	Female	Singleton	30-35 Years	No	Older child of 12-24 months	Yes	Health facility delivery	Vaginal	Doctor/Nurse	>=8 hour	Natural	Yes	No	No	Very Small/Smaller than usual	Yes	No	Yes	Don't know	No	Yes	Don't know	No	No	No		Yes	Yes
1024	Rural	Intrapartum	Female	Singleton	18-29 Years	Yes	First Child	No	Home	Vaginal	Unskilled health provider	Less than 8 hour	Natural	No	No	No	Very Small/Smaller than usual	No	No	No	No	No	No	No	No	No	No
1025	Rural	Intrapartum	Male	Multiple	18-29 Years	Yes	First Child	Yes	Health facility delivery	Vaginal	Doctor/Nurse	Less than 8 hour	Natural	No	No	No	Very Small/Smaller than usual	No	Yes	No	No	No	No	No	No	No	No
1026	Rural	Antepartum	Male	Singleton	18-29 Years	No	Older child of >24 months	Yes	Health facility delivery	Vaginal	Doctor/Nurse	>=8 hour	Started by doctor/nurse	Yes	No	No	About Average	Yes	Yes	Yes	No	Yes	Yes	No	No	Yes	No		Yes
1027	Rural		Male	Singleton	18-29 Years	Yes	First Child	No	Home	Vaginal	Unskilled health provider	Less than 8 hour	Natural	Yes	No	No	About Average	Yes	Yes	No	Don't know	No	No	Don't know	No	No	No
1028	Rural	Intrapartum	Male	Singleton	18-29 Years	No	Older child of >24 months	Yes	Health facility delivery	Vaginal	Doctor/Nurse	Less than 8 hour	Started by doctor/nurse	Don't know	No	No	About Average	No	Yes	Yes	No	Yes	No	No	No	No	No		Yes
1029	Rural		Male	Singleton					Home	Vaginal		Less than 8 hour		No	No	Yes	Very Small/Smaller than usual	Yes		Yes	No	Yes	No	No	No				Yes		Yes
1030	Rural	Antepartum	Male	Singleton	30-35 Years	Yes	First Child	No	Home	Vaginal	Unskilled health provider	>=8 hour	Natural	Yes	No	No	Very Small/Smaller than usual	Yes	No	Yes	No	No	No	No	Yes	No	No		Yes
1031	Rural	Antepartum	Male	Singleton	>35 Years	No		No	Home	Vaginal	Unskilled health provider	>=8 hour	Natural	No	No	No	Very Small/Smaller than usual	Yes	No	Yes	Don't know	No	Yes	Don't know	No				Yes
1032	Rural	Intrapartum	Male	Singleton	>35 Years	No	Older child of >24 months	Yes	Health facility delivery	C-section	Doctor/Nurse	Less than 8 hour	Started by doctor/nurse	Don't know	No	No	About Average	No	No	Yes	No	No	Yes	No	No	No	No		Yes
1033	Rural	Antepartum	Female	Singleton	18-29 Years	No		Yes	Health facility delivery	Vaginal	Doctor/Nurse	>=8 hour	Started by doctor/nurse	No	No	No	Very Small/Smaller than usual	No	No	No	Don't know	No	No	Don't know	No	No	No
1034	Rural	Intrapartum	Female	Singleton	18-29 Years	Yes	First Child	Yes	Health facility delivery	C-section	Doctor/Nurse	Less than 8 hour	Natural	Yes	No	No	About Average	No	Yes	Yes	Yes	Yes	No	No	No	No	No		Yes
1035	Rural	Intrapartum	Male	Multiple					Health facility delivery	Vaginal		Less than 8 hour		Don't know	No	No	Very Small/Smaller than usual	No		No	No	No	No	No	No
1036	Rural	Intrapartum	Female	Singleton	30-35 Years	No	Older child of >24 months	Yes	Health facility delivery	Vaginal	Doctor/Nurse	Less than 8 hour	Natural	No	No	No	About Average	No	Yes	No	No	No	No	No	No	No	No
1037	Rural	Intrapartum	Female	Singleton	30-35 Years	No	Older child of >24 months	No	Home	Vaginal	Doctor/Nurse	Less than 8 hour	Natural	No	No	Yes	About Average	No	No	Yes	Don't know	No	No	Don't know	No	No	No				Yes
1038	Urban	Antepartum	Male	Singleton	18-29 Years	No		Yes	Health facility delivery	Vaginal	Doctor/Nurse	>=8 hour	Started by doctor/nurse	Yes	No	No	About Average	Yes	No	No	No	No	No	No	No	No	No
1039	Urban	Antepartum	Male	Singleton	18-29 Years	Yes	First Child	No	Home	Vaginal	Unskilled health provider	>=8 hour	Started by doctor/nurse	Yes	No	No	Very Small/Smaller than usual	Yes	Yes	Yes	No	Yes	No	No	No	No	No		Yes
1040	Urban	Antepartum	Male	Singleton	18-29 Years				Home	Vaginal	Doctor/Nurse	>=8 hour		No	No	No	About Average	No		Yes	Yes	No	Yes	No	No				Yes
1041	Rural	Antepartum	Male	Singleton	18-29 Years	Yes	First Child	Yes	Health facility delivery	Vaginal	Doctor/Nurse	>=8 hour	Natural	No	No	No	About Average	No	Yes	No	No	No	No	No	No	No	No
1042	Rural	Intrapartum	Male	Singleton	30-35 Years			No	Home	Vaginal	Unskilled health provider	Less than 8 hour	Natural	No	No	No	About Average	No	No	No	Don't know	No	No	Don't know	No	No	Yes
1043	Rural	Antepartum	Female	Singleton	>35 Years	No	Older child of >24 months	No	Health facility delivery	Vaginal	Doctor/Nurse	>=8 hour	Natural	Yes	No	No	Very Small/Smaller than usual	No	Yes	Yes	No	Yes	No	No	No	No	No	Yes	Yes
1044	Rural	Intrapartum	Male	Singleton	30-35 Years	No	Older child of >24 months	Yes	Home	Vaginal	Unskilled health provider	Less than 8 hour	Natural	Yes	No	No	Very Small/Smaller than usual	No	Yes	No	No	No	No	No	No	No	No
1045	Rural		Female	Singleton	18-29 Years				Home	Vaginal		Unknown		No	No	No	About Average	No		No	No	No	No	No	No
1046	Rural	Antepartum	Female	Singleton	30-35 Years				Health facility delivery	Vaginal		>=8 hour	Natural	Yes	No	No	About Average	No		Yes	No	Yes	No	No	No			Yes	Yes
1047	Urban	Antepartum	Male	Singleton	30-35 Years				Health facility delivery	Vaginal	Doctor/Nurse	>=8 hour		Don't know	No	No	Very Small/Smaller than usual	Yes		Yes	No	Yes	No	No	No				Yes
1048	Rural	Antepartum	Male	Singleton	18-29 Years	No	Older child of 12-24 months	Yes	Health facility delivery	C-section	Doctor/Nurse	>=8 hour	Started by doctor/nurse	Don't know	No	Yes	About Average	No	No	Yes	No	Yes	No	No	No	No	No		Yes		Yes
1049	Rural	Intrapartum	Male	Multiple	18-29 Years	No		Yes	Health facility delivery	Vaginal	Doctor/Nurse	Less than 8 hour	Natural	No	No	No	About Average	No	Yes	No	No	No	No	No	No	No	No
1050	Rural	Intrapartum	Female	Singleton	18-29 Years	No	Older child of 12-24 months	Yes	Health facility delivery	Vaginal	Doctor/Nurse	Less than 8 hour	Natural	No	No	No	Larger than usual	No	Yes	No	No	No	No	No	No	No	No
1051	Rural	Antepartum	Male	Singleton	18-29 Years	Yes	First Child	Yes	Health facility delivery	Vaginal	Doctor/Nurse	>=8 hour	Started by doctor/nurse	Yes	No	No	About Average	Yes	Yes	Yes	No	Yes	No	No	No	No	No		Yes	Yes
1052	Rural	Antepartum	Male	Singleton	30-35 Years	No	Older child of >24 months	No	Health facility delivery	Vaginal	Doctor/Nurse	>=8 hour	Started by doctor/nurse	No	No	No	Larger than usual	No	Yes	No	No	No	No	No	No	No	No
1053	Rural	Intrapartum	Male	Singleton	30-35 Years	No	Older child of >24 months	Yes	Health facility delivery	Vaginal	Doctor/Nurse	Less than 8 hour	Natural	No	No	Yes		No	No	Yes	No	No	No	No	No	No	No	Yes			Yes
1054	Rural	Intrapartum	Female	Singleton	>35 Years	No	Older child of >24 months	No	Health facility delivery	Vaginal	Doctor/Nurse	Less than 8 hour	Started by doctor/nurse	No	No	No	About Average	No	Yes	No	Don't know	No	No	Don't know	No	No	No
1055	Rural	Antepartum	Male	Singleton	18-29 Years	No	Older child of 12-24 months	Yes	Health facility delivery	Vaginal	Doctor/Nurse	>=8 hour	Natural	Yes	No	No	Very Small/Smaller than usual	No	No	Yes	No	Yes	Yes	No	No		No		Yes	Yes
1056	Rural	Antepartum	Male	Singleton	18-29 Years	No	Older child of 12-24 months	Yes	Health facility delivery	Vaginal	Doctor/Nurse	>=8 hour	Natural	Yes	No	Yes	About Average	No	No	Yes	Don't know	No	No	Don't know	No	No	No				Yes
1057	Rural	Intrapartum	Female	Singleton	18-29 Years			No	Home	Vaginal	Unskilled health provider	Less than 8 hour	Natural	No	No	No	About Average	No	No	No	No	No	No	No	No	No	No
1058	Rural		Female	Singleton					Health facility delivery	Vaginal		Unknown	Started by doctor/nurse	No	Yes	No	About Average	No		Yes	No	No	No	No	No					Yes	Yes
1059	Rural		Female	Singleton	30-35 Years	No	Older child of >24 months	No	Health facility delivery	Vaginal	Doctor/Nurse	Unknown	Natural	No	No	No	Larger than usual	No	Don't know	Yes	Don't know	No	Yes	Don't know	Yes	No	No		Yes
1060	Rural	Intrapartum	Male	Singleton					Health facility delivery	C-section	Doctor/Nurse	Less than 8 hour		No	No	No	About Average	No		Yes	Yes	No	No	No	No				Yes	Yes
1061	Rural	Intrapartum	Male	Singleton	18-29 Years	No		No	Health facility delivery	Vaginal	Doctor/Nurse	Less than 8 hour	Natural	No	No	No	Very Small/Smaller than usual	No	Yes	No	No	No	No	No	No	No	No
1062	Rural	Antepartum	Female	Singleton	30-35 Years	No	Older child of >24 months	No	Health facility delivery	Vaginal	Doctor/Nurse	>=8 hour	Natural	Yes	No	No	About Average	No	Yes	No	Don't know	No	No	No	No	No	No
1063	Rural	Intrapartum	Male	Singleton	30-35 Years	No	Older child of >24 months	No	Health facility delivery	C-section	Doctor/Nurse	Less than 8 hour	Natural	Yes	No	No	About Average	No	Yes	No	Don't know	No	No	Don't know	No	No	No
1064	Rural	Antepartum	Male	Singleton	30-35 Years	No	Older child of >24 months	Yes	Health facility delivery	Vaginal	Doctor/Nurse	>=8 hour	Started by doctor/nurse	No	No	No	About Average	No	Yes	No	No	No	No	No	No	No	No
1065	Rural	Antepartum	Male	Singleton	18-29 Years	Yes	First Child	Yes	Home	Vaginal	Unskilled health provider	>=8 hour	Natural	Don't know	No	No	About Average	No	Yes	Yes	No	No	No	Yes	No	No	No		Yes
1066	Rural	Antepartum	Male	Singleton	18-29 Years	Yes	First Child	Yes	Health facility delivery	C-section	Doctor/Nurse	>=8 hour	Started by doctor/nurse	Don't know	No	No	Very Small/Smaller than usual	Yes	No	Yes	No	Yes	No	No	No	No	No		Yes
1067	Rural	Antepartum	Male	Singleton	30-35 Years	No	Older child of >24 months	Yes	Home	Vaginal	Unskilled health provider	>=8 hour	Natural	No	No	No	Larger than usual	No	Yes	Yes	No	Yes	No	No	No	Yes	No		Yes
1068	Rural	Intrapartum	Male	Singleton	18-29 Years	Yes	First Child	No	Health facility delivery	Vaginal	Unskilled health provider	Less than 8 hour	Natural	No	No	No	About Average	No	Yes	No	No	No	No	No	No	No	No
1069	Rural	Antepartum	Male	Singleton					Home	Vaginal	Doctor/Nurse	>=8 hour	Started by doctor/nurse	No	No	No	About Average	Yes		Yes	No	Yes	No	No	No				Yes
1070	Rural	Intrapartum	Male	Singleton	30-35 Years	No	Older child of 12-24 months	Yes	Health facility delivery	Vaginal	Doctor/Nurse	Less than 8 hour	Natural	Don't know	No	No		No	Yes	Yes	No	No	Yes	No	No	Yes	No		Yes
1071	Rural	Intrapartum	Male	Singleton	18-29 Years	Yes	First Child	No	Health facility delivery	Vaginal	Doctor/Nurse	Less than 8 hour	Natural	No	No	No	About Average	No	Yes	No	Don't know	No	No	Don't know	No	No	No
1072	Rural	Antepartum	Female	Singleton	18-29 Years	Yes	First Child	No	Health facility delivery	Vaginal	Doctor/Nurse	>=8 hour	Started by doctor/nurse	Yes	No	No	Very Small/Smaller than usual	Yes	No	No	No	No	No	No	No	No	Yes
1073	Rural	Intrapartum	Male	Singleton	18-29 Years				Health facility delivery	C-section	Doctor/Nurse	Less than 8 hour		No	No	No	About Average	No		No	No	No	No	No	No
1074	Urban	Antepartum	Female	Singleton	18-29 Years	No	Older child of 12-24 months	Yes	Health facility delivery	Vaginal	Doctor/Nurse	>=8 hour	Started by doctor/nurse	No	No	No	About Average	No	Yes	No	No	No	No	No	No	No	No
1075	Rural	Antepartum	Male	Singleton	>35 Years	No	Older child of >24 months	Yes	Health facility delivery	Vaginal	Doctor/Nurse	>=8 hour	Started by doctor/nurse	Don't know	No	No	About Average	Yes	Yes	Yes	No	Yes	No	No	No	No	Yes		Yes
1076	Rural		Female	Singleton	>35 Years	No	Older child of >24 months	Yes	Health facility delivery	Vaginal	Doctor/Nurse	>=8 hour	Started by doctor/nurse	Yes	No	No		Don't know	No	Yes	Yes	No	No	Don't know	No	No	No	Yes	Yes
1077	Rural	Antepartum	Female	Singleton	18-29 Years	No	Older child of >24 months	No	Health facility delivery	Vaginal	Doctor/Nurse	>=8 hour	Natural	No	No	No	About Average	No	Yes	No	Don't know	No	No	Don't know	No	No	No
1078	Rural	Antepartum	Female	Singleton	30-35 Years			Yes	Health facility delivery	Vaginal	Doctor/Nurse	>=8 hour	Started by doctor/nurse	Yes	Yes	No	About Average	Yes	Yes	Yes	No	Yes	No	No	No	No	No		Yes		Yes
1079	Urban		Male	Singleton	18-29 Years	No	Older child of >24 months	Yes	Health facility delivery	Vaginal	Doctor/Nurse	Less than 8 hour	Natural	Don't know	Yes	No		Don't know	Yes	Yes	No	No	No	No	No	No	No				Yes
1080	Rural	Intrapartum	Male	Singleton	30-35 Years	No	Older child of 12-24 months	Yes	Health facility delivery	Vaginal	Doctor/Nurse	Less than 8 hour	Natural	Don't know	No	No	About Average	No	Yes	Yes	No	Yes	No	No	No	No	No		Yes
1081	Rural	Intrapartum	Male	Singleton	>35 Years	No		No	Health facility delivery	Vaginal	Unskilled health provider	Less than 8 hour	Natural	No	No	No	Very Small/Smaller than usual	No		Yes	No	No	No	No	No	No	No			Yes
1082	Rural	Intrapartum	Male	Singleton	30-35 Years	No	Older child of >24 months	Yes	Health facility delivery	Vaginal	Doctor/Nurse	Less than 8 hour	Natural	No	No	No	Larger than usual	No	No	No	Don't know	No	No	Don't know	No	No	No
1083	Rural	Intrapartum	Male	Singleton	18-29 Years				Health facility delivery	C-section	Doctor/Nurse	Less than 8 hour		Don't know	No	No	About Average	No		Yes	Yes	No	No	No	No				Yes
1084	Rural	Antepartum	Female	Singleton	18-29 Years	No	Older child of 12-24 months	Yes	Health facility delivery	Vaginal	Doctor/Nurse	>=8 hour	Natural	No	No	No	Larger than usual	No	Yes	No	No	No	No	Don't know	No	No	No
1085	Rural	Intrapartum	Male	Multiple					Health facility delivery	C-section		Less than 8 hour		No	No	No		No		No	No	No	No	No	No
1086	Rural	Intrapartum	Male	Singleton	18-29 Years	No	Older child of >24 months	Yes	Home	Vaginal	Unskilled health provider	Less than 8 hour	Natural	No	No	No	Larger than usual	No	Don't know	No	Don't know	No	No	Don't know	No	No	No
1087	Rural	Intrapartum	Male	Singleton	18-29 Years	No	Older child of 12-24 months	No	Home	Vaginal	Unskilled health provider	Less than 8 hour	Natural	No	No	No	About Average	No	No	No	No	No	No	No	No	No	No
1088	Rural	Antepartum	Female	Singleton	18-29 Years	No	Older child of >24 months	Yes	Health facility delivery	Vaginal	Doctor/Nurse	>=8 hour	Natural	Don't know	Yes	No	About Average	Yes	Yes	Yes	No	No	No	No	No	No	No				Yes
1089	Rural	Antepartum	Male	Singleton	30-35 Years	No	Older child of >24 months	Yes	Health facility delivery	Vaginal	Doctor/Nurse	>=8 hour	Natural	No	No	No	About Average	No	No	No	Don't know	No	No	Don't know	No	No	No
1090	Rural	Antepartum	Male	Singleton	18-29 Years	Yes	First Child	No	Home	Vaginal	Unskilled health provider	>=8 hour	Natural	No	No	No	Larger than usual	No	No	Yes	Yes	No	No	Don't know	No	No	No	Yes	Yes
1091	Rural	Intrapartum	Female	Singleton	18-29 Years	No	Older child of 12-24 months	Yes	Home	Vaginal	Unskilled health provider	Less than 8 hour	Natural	Yes	No	No	Very Small/Smaller than usual	No	No	Yes	No	Yes	No	No	No	No	No		Yes
1092	Rural	Intrapartum	Male	Singleton	18-29 Years	Yes	First Child	Yes	Health facility delivery	Vaginal	Unskilled health provider	Less than 8 hour	Natural	Don't know	Yes	No	Larger than usual	No	No	Yes	Don't know	No	No	Don't know	No	No	No				Yes
1093	Rural		Male	Singleton	18-29 Years				Health facility delivery	C-section		Less than 8 hour	Natural	No	No	No	About Average	Don't know		Yes	Yes	Yes	No	No	No				Yes
1094	Urban	Antepartum	Male	Singleton					Health facility delivery	C-section	Doctor/Nurse	>=8 hour		No	No	No	About Average	No		No	No	No	No	No	No
1095	Rural	Intrapartum	Female	Singleton	18-29 Years	Yes	First Child	Yes	Health facility delivery	Vaginal	Doctor/Nurse	Less than 8 hour	Started by doctor/nurse	Yes	No	No	About Average	No	No	No	No	No	No	No	No	No	No
1096	Rural	Antepartum	Female	Singleton	18-29 Years	Yes	First Child	Yes	Home	Vaginal	Doctor/Nurse	>=8 hour	Natural	Yes	Yes	Yes	About Average	Yes	Yes	Yes	No	Yes	Yes	No	No	No	No		Yes		Yes
1097	Rural	Intrapartum	Male	Singleton	18-29 Years	Yes	First Child	Yes	Home	Vaginal	Unskilled health provider	Less than 8 hour	Natural	No	No	No	About Average	No	Yes	No	No	No	No	No	No	No	No
1098	Rural	Intrapartum	Male	Singleton	18-29 Years	Yes	First Child	Yes	Health facility delivery	Vaginal	Unskilled health provider	Less than 8 hour	Natural	No	No	No	Larger than usual	No	Yes	No	No	No	No	No	No	No	No
1099	Urban	Antepartum	Male	Singleton	18-29 Years	No	Older child of 12-24 months	Yes	Home	Vaginal	Unskilled health provider	>=8 hour	Natural	No	No	No	Very Small/Smaller than usual	No	Yes	Yes	No	No	Yes	No	No	Yes	No		Yes
1100	Rural	Antepartum	Male	Singleton	30-35 Years	No	Older child of >24 months	Yes	Home	Vaginal	Unskilled health provider	>=8 hour	Natural	Yes	No	No	Very Small/Smaller than usual	No	No	Yes	No	Yes	No	No	No	No	No		Yes
1101	Rural	Intrapartum	Female	Singleton				Yes	Health facility delivery	Vaginal		Less than 8 hour	Natural	No	No	No	Very Small/Smaller than usual	No		No	No	No	No	No	No
1102	Rural		Male	Singleton	18-29 Years	No	Older child of 12-24 months	Yes	Health facility delivery	Vaginal	Doctor/Nurse	Unknown	Natural	No	No	No	About Average	Don't know	No	Yes	Yes	Yes	Yes	Don't know	No	No	No		Yes
1103	Rural	Antepartum	Male	Singleton	30-35 Years	No	Older child of >24 months	No	Health facility delivery	Vaginal	Doctor/Nurse	>=8 hour	Started by doctor/nurse	Yes	No	No	Larger than usual	Yes	No	Yes	No	No	Yes	No	No	No	No		Yes
